# Supplementary material for: Idler Compounds: A Simple Protocol for Openly Sharing Fridge Contents for Cross-Screening
Source: J Med Chem. 2026 Jan 28;69(3):2453–61. doi: 10.1021/acs.jmedchem.5c02354 (PMC12928571; doi:10.1021/acs.jmedchem.5c02354)
Supplement: Supplementary file 2 [file jm5c02354_si_002.csv]

Internal ID	PubChem SID	PubChem CID	SMILES
RA-0003145-02	513765995	137945172	FS(=O)(=O)C=1N=CC(Cl)=CC1Br
RA-0003301-03	513765996	175673066	OC=1C=CC=C2CN(CC21)C=3N=C4C=CC=CC4=C(C3C#N)C(F)(F)F
RA-0020557-01	513765997	135534909	CN(C)c1ccc(cc1)C1C2=C(CCCC2=Nc2c1c(nc(n2)SCC=C)O)O
YNW97	513765998	175673067	NC1=C2C(C=C(C3=CC=CC(S(NC(C(N)CC4=CC=CC=C4)=O)(=O)=O)=C3)S2)=NC=N1
RA-0020560-01	513765999	7259211	CC1C=CN2C(C=1)=NC(=NC2=O)SCC(=O)OCc1ccccc1
RA-0020562-01	513766000	7185361	C1Cc2c(C1)nc(nc2SCC(c1ccc(cc1)[Cl])=O)O
RA-0020568-01	513766001	43842286	Cc1cccc(C)c1OCC(CSc1ccccn1)O
RA-0020574-01	513766002	16004495	CCCOc1cc(ccc1[Br])S(n1cccn1)(=O)=O
RA-0020576-01	513766003	49674633	CCOc1ccc2c(c1)c(c(C#N)cn2)N1CCC(CC1)C(NCc1ccccc1F)=O
RA-0020577-01	513766004	49666140	C(c1cccc(c1)F)N(c1ccc2c(c1)OCCO2)S(c1ccc2nncn2c1)(=O)=O
RA-0020578-01	513766005	49667494	Cc1ccc(cc1)N1CN(CC(Nc2ccccc2[Cl])=O)S(c2cccnc12)(=O)=O
RA-0020583-01	513766006	16880442	CCn1c(c2cn(C)nc2OC)nnc1SCC(N(C)c1ccccc1)=O
RA-0020585-01	513766007	16884333	CCC(C)NS(CCCOc1ccc(cc1)F)(=O)=O
RA-0020588-01	513766008	44017038	CC(C(N1CCC2(CC1)C(N(Cc1ccc(C)cc1)C(N2)=O)=O)=O)Oc1ccccc1
RA-0020592-01	513766009	25885195	CCOc1ccc(cc1)C1=CC(N(CC(N2CCC(CC2)Cc2ccccc2)=O)C=N1)=O
RA-0020601-01	513766010	72720199	Cc1cc(ccc1Nc1nc(cs1)c1ccoc1)OC
RA-0020611-01	513766011	42959493	CC(C)NC(=O)NC=1C=CC=C(C1)C(=O)NC(C)C=2C=CC=C(Br)C2
RA-0020622-01	513766012	53601834	CC(NC=1C=CC=2OC(=O)NC2C1)C(=O)NC=3C=CC=CC3C#N
RA-0020625-01	513766013	154799032	CN(C)C(=O)C=1C=NC=C(C1)C=2C=CC=C(C2)C3(CC3)C#N
RA-0020628-01	513766014	175673068	OC(=O)C1OCCC=2C(=CC=CC12)C=3C=CC=C(C3)C4(CC4)C#N
RA-0020629-01	513766015	166391202	CC1=CC(NC(=O)C=2C=CC(F)=C(C2)C(C)(C)C#N)=NN1C
RA-0020634-01	513766016	154765501	FC(F)(F)C=1C=CC(CC(=O)N2CC=3C=CC=NC3C2)=CN1
RA-0020639-01	513766017	154862819	CCS(=O)(=O)C1=CC=C(CNC=2N=C3C=CC=CC3=CC2C#N)S1
RA-0020641-01	513766018	155858304	FC(F)(F)C=1C(C#N)=C(Cl)N=C2C=CC=CC12
RA-0020643-01	513766019	167962491	FC=1C=CC(CNC=2C=CC=C(N2)S(=O)(=O)F)=CC1
YNW98	513766020	175673069	NC1=C2C(C=C(C3=CC=CC(S(NC(C(N)CC(O)=O)=O)(=O)=O)=C3)S2)=NC=N1
RA-0020647-01	513766021	175673070	CN(CCCC=1SC=NC1C)C=2C=NC(=C(Br)C2)S(=O)(=O)F
RA-0020650-01	513766022	175673071	COC(=O)C=1C=CC(=NC1)C2CN(C2)C=3C=CN=C(C3)S(=O)(=O)F
RA-0020651-01	513766023	175673072	CC(C)C1=CON=C1CNC=2C=CN=C(C2)S(=O)(=O)F
RA-0020661-01	513766024	3091419	ClC(C(=O)NC1=CC=CC=C1)C(=O)C1=CC=CC=C1
RA-0020666-01	513766025	94539592	OC(=O)C[C@H]1CCCN(C1)C(=O)C=C
RA-0020667-01	513766026	60832012	OC(=O)C1=CC=CC2=C1CCCN2C(=O)C=C
RA-0020680-01	513766027	1090982	OC(=O)C1=NOC(=C1)C1=CC=CO1
RA-0020683-01	513766028	920381	ClC1=CC=CC(=C1)C1=NOC(=C1)C#N
RA-0025309-01	513766029	93451131	CS(CCCNC[C@@H](O)C1=CC=CC=C1)(=O)=O
RA-0025310-01	513766030	166336988	COC1=CC=CC(C(NCCOCC2=CC(N)=CC=C2)=O)=C1
RA-0025394	513766031	175673073	O=C(NC=1C=CC(OC=2C=CC=CC2)=CC1)C=3C=CC(=NC3)C4=NN=NN4
RA-0025398	513766032	175673074	O=C(NC=1C=CC(=CC1)C2=NN=NN2)C=3C=CC(OC=4C=CC=CC4)=CC3
RA-0025402	513766033	1669188	O=S(C1=CC=CC=C1)(/C(C#N)=C/C2=CC(OC)=C(OC)C=C2)=O
RA-0188576-01	513766034	175673075	N#Cc1c(C(F)(F)F)c2ccccc2nc1NC[C@@H]1NCCC1
RA-0188579-01	513766035	175673076	NC(C[C@H](CN(C1)c2nc3ccccc3c(C(F)(F)F)c2C#N)[C@@H]1O)=O
RA-0188580-01	513766036	175673077	N#Cc(ccc(NC(C1)Cc2c1cccc2O)c1)c1Cl
RA-0020664-01	513766037	4162926	FC(F)(F)C1=CC=CC(NC(=O)C(Cl)C(=O)C2=CC=CC=C2)=C1
RA-0020676-01	513766038	1085896	CC1=CC(C)=C(C(C)=C1)S(=O)(=O)N1CCC(CC1)C(=O)NCC1=CC=CN=C1
RA-0020678-01	513766039	3157289	COC1=CC=CC(=C1)C(=O)NC1=NC2=CC(Cl)=C(OC)C=C2S1
RA-0020681-01	513766040	1090307	OC1=CC=C(CN2CCN(CC2)C2=CC=CC=C2F)C2=CC=CN=C12
RA-0188313-01	513766041	865868	NC(CSC1=NN=C(COC2=CC=CC=C2)N1C3=CC=CC=C3)=O
EMN1-1	513766042	175673078	O=C(N/N=C/C1=CN=C(C(F)(F)F)N=C1)C2=CC=NC=C2
EMN2-1	513766043	175673079	O=C(N/N=C/C1=CC=NC=C1O)C2=CC=NC=C2
EMN4-1	513766044	175673080	O=C(N/N=C/C1=CN=C(N)N=C1)C2=CC=NC=C2
EMN6-1	513766045	175673081	O=C(N/N=C/C1CCOCC1)C2=CC=NC=C2
EMN10-1	513766046	135479730	O=C(C1=CC=NC=C1)N/N=C/C2=NC3=C(O)C=CC=C3C=C2
EC009-1	513766047	175673082	O=S(NC1C(C2)CCC2C1)(C3=CC=C(N(C)C(O4)=O)C4=C3)=O
EC015-2	513766048	175673083	O=C(N1CCCCC1CC2=CC=CC=C2)N3CCCCC3
EC055-1	513766049	21210483	O=S(C1=CC=CC(C(F)(F)F)=C1)(NC2=CC=C(OC3=CC=CC=C3)C=C2)=O
EC056-1	513766050	134133105	O=S(C1=CC=CC(Cl)=C1)(NC2=CC=C(C(C3=CC=CC=C3)=O)C=C2)=O
GF-209	513766051	175673084	FC(C=C1)=NC=C1COC2=NC(N3CCC(C(N)=O)CC3)=NC(N(C4)CCN5C4=NN=C5C(F)(F)F)=N2
GF-202	513766052	175673085	FC(C=C1)=NC=C1COC2=NC(N3CCC(C(N)=O)CC3)=NC(N4CCOCCC4)=N2
Gf-72	513766053	175673086	O=C(N1)C2=CC(S(NC3=CC(F)=C(N4CCC(N5CCOCC5)CC4)C(F)=C3)(=O)=O)=CC=C2NC1=O
Gf-73	513766054	175673087	O=C(N1)C2=CC(S(NC3=CC(F)=C(N4CCN(C5=CC=CC=N5)CC4)C(F)=C3)(=O)=O)=CC=C2NC1=O
Gf-75	513766055	175673088	O=C(N1)C2=CC(S(NC3=CC(F)=C(NCCN4CCOCC4)C(F)=C3)(=O)=O)=CC=C2NC1=O
RA-0025385	513766056	167896242	ClC=1C=CC(CC2(CCC2)NS(=O)(=O)C=3C=CC(=CC3)C4=NN=NN4)=C(Cl)C1
RA-0025392	513766057	175673089	O=S(=O)(NC=1C=CC(OC=2C=CC=CC2)=CC1)C=3C=CC(=CC3)C4=NN=NN4
RA-0025396-01	513766058	175673090	O=C(NC=1C=CC(OC=2C=CC=CC2)=CC1)C=3C=CC=C(C3)C=4N=NNN4
KPL45	513766059	175673091	O=C(C1=CC=C(N2CCOCC2)C=C1)NC3(COC3)C4=CC(OC)=CC(OC)=C4
KPL36	513766060	175673092	BrC(C=C1)=CC=C1C2(NC(C3=CC=C(N4CCOCC4)C=C3)=O)COC2
KPL57	513766061	175673093	ClC(C=C1)=CC=C1C2(NC(C3=CC=C(N4CCCCC4)C=C3)=O)COC2
MA3	513766062	175673094	COC1=CC2=NC(C3=CC=C(OC)C=C3)=NC(N4CC(N(C)C)CC4)=C2C=C1OC
MA9	513766063	175673095	COC1=CC2=NC(N3CCC(N(C)C)C3)=NC(N4CCN(C(OC(C)(C)C)=O)CC4)=C2C=C1OC
MA15	513766064	175673096	COC1=CC2=NC(NC3=NNC(C)=C3)=NC(NC4CCN(C(OC(C)(C)C)=O)CC4)=C2C=C1OC
MA20	513766065	175673097	CC1=CC(NC2=NC(NC3=NNC(C)=C3)=NC4=CC(OC)=C(OC)C=C42)=NN1
MA21	513766066	175673098	COC1=CC2=NC(NCCCN(C)C)=NC(N3CC(N(C)C)C3)=C2C=C1OC
MA25	513766067	175673099	COC1=C(OC)C=C(N=C(NC2=NNC(C)=C2)N=C3N4CC(N(C)C)C4)C3=C1
RA-0025399-01	513766068	175673100	O=C(NC=1C=CC(OC2CCCCC2)=CC1)C=3C=CC(=CC3)C4=NN=NN4
RA-0020649-01	513766069	175673101	COC=1C=CC(=CC1)C2=CC=C(CNC=3C=CN=C(C3)S(=O)(=O)F)S2
RA-0020636-01	513766070	139010151	OC=1C=CC=C2CC(CC21)NC=3C=CC(C#N)=C(C3)C(F)(F)F
RA-0020572-01	513766071	27371795	Cc1ccc(C)c(c1)N1CCN(CC1)C(C1CCN(CC1)c1c2c(c3cccnc3s2)ncn1)=O
RA-0020564-01	513766072	18593471	CC1(C)C2CCC1(C)C(C2)OCC(CNC1CCCCC1)O
RA-0020563-01	513766073	18582264	C(Cn1ccc2ccccc12)NC(Nc1c[nH]c2ccccc12)=O
WEL2.92a	513766074	175673102	COC1=CC=C2C(N=C(C3=CNC4=C3C=C(N5CCSCC5)C=C4)C6=C2C=CN6)=C1
WEL2.76	513766075	175673103	COC1=CC=C2C(N=C(C3=CNC4=C3C=CC(N5CCOCC5)=C4)C6=C2C=CN6)=C1
RA-0025322-01	513766076	17550406	CC(NCCC(NNC(C1=CC(C2=NC=CC=C2)=NC3=CC=CC=C13)=O)=O)=O
WEL2.109b	513766077	175673104	COC1=CC=C2C(N=C(C3=CC=CN3)C4=C2C=CN4)=C1
Target 17	513766078	175673105	FC(F)OC(C=C1)=CC=C1C2=NN=C3C=NC=C(OCCCC(F)(F)F)N32
Target 25	513766079	175673106	FC(F)OC(C=C1)=CC=C1C2=NN=C3C=NC=C(OCC(OC)C4=CC=CC=C4)N32
RA-0001351	513766080	2303354	O=C1C=C(C)/C(C(C)=C1)=N/OS(=O)(C2=CC=C(Cl)C=C2)=O
RA-0025382-01	513766081	175673107	O=C(C1=NC2=C(C=CC=C2Cl)C=C1)NC3=NN=C4C=CC=CN34
YNW69	513766082	175673108	NC1=C2C(C=C(C3=CC=CC(S(NC(C4CCCN4)=O)(=O)=O)=C3)S2)=NC=N1
YNW5-2	513766083	44528665	NC1=C2C(C=C(S2)C3=CC=CC(S(=O)(N)=O)=C3)=NC=N1
YNW85	513766084	175673109	NC1=C2C(C=C(C3=CC=CC(S(NC(C(N)CC(C)C)=O)(=O)=O)=C3)S2)=NC=N1
YNW87	513766085	175673110	NC1=C2C(C=C(C3=CC=CC(S(NC(C(N)C(C)C)=O)(=O)=O)=C3)S2)=NC=N1
YNW86	513766086	175673111	NC1=C2C(C=C(C3=CC=CC(S(NC(C(N)C(C)CC)=O)(=O)=O)=C3)S2)=NC=N1
YNW88	513766087	175673112	NC1=C2C(C=C(C3=CC=CC(S(NC(C(N)C)=O)(=O)=O)=C3)S2)=NC=N1
WYH-6	513766088	446816	CC(C)(C)C1=NN(C)C(NC(NC2=CC=C(Cl)C=C2)=O)=C1
WYH-15	513766089	175673113	CC(C)(C)C1=CC(NC(NC2=CC=C(Cl)C=C2)=O)=NN1C
WYH-9	513766090	86765987	CC(C)C1=CC(NC2=NC(N[C@@H](CO)C3CCCCC3)=NC4=C2C=NN4)=NN1
