# Supplementary material for: Idler Compounds: A Simple Protocol for Openly Sharing Fridge Contents for Cross-Screening
Source: J Med Chem. 2026 Jan 28;69(3):2453–61. doi: 10.1021/acs.jmedchem.5c02354 (PMC12928571; doi:10.1021/acs.jmedchem.5c02354)
Supplement: Supplementary file 3 [file jm5c02354_si_003.xlsx]

## Sheet: Assay data
	COMPOUND DETAILS								PHYSICAL PROPERTIES				ANTIBACTERIAL DATA (%-inhibition at 100 uM)					ANTIFUNGAL ACTIVITY (%-inhibition at 100 uM)	Mycobacterium (%-inhibition at 10 uM)		Hemolysis
Index	Internal ID	PubChem SID	PubChem CID	Associated researcher	Compound designed for	Github Repository Name	SMILES	Well number	Molecular weight [g/mol]	Predicted cLogP	Conc (mM)	Solubility (uM)	S. aureus ATCC 9144	A. baumannii ATCC 17978	A. baumannii ATCC 17978 + PMBN	E. coli NCTC 12923	E. coli NCTC 12923 + PMBN	C. albicans NCPF 3281	M. avium ATCC 15796	M. abscessus NCTC 14045	Haemolysis (%)	SA	AB	AB PBMN	EC	EC PMBN	CA	Mavi	Mabss	SUM
1	RA-0003145-02	513765995	137945172	Rebecka Isaksson	Dengue RdRp	CNP17	FS(=O)(=O)C=1N=CC(Cl)=CC1Br	A01	274.497	2.165	10	> 100	-14.1667	0.595238	5.94203	-27.7027	-23.7037	-41.4098	0.218721	-0.924563	0.564355	0	0	0	0	0	0	0	0	0
2	RA-0003301-03	513765996	175673066	Rebecka Isaksson	Dengue RdRp	CNP18	OC=1C=CC=C2CN(CC21)C=3N=C4C=CC=CC4=C(C3C#N)C(F)(F)F	A02	355.318	3.1536	10	11.5	97	23.8095	33.913	2.16216	35.4321	3.65602	0.654095	-1.25945	-0.139287	1	0	0	0	0	0	0	0	1
3	RA-0020557-01	513765997	135534909	Rebecka Isaksson	Dengue RdRp	CNP11	CN(C)c1ccc(cc1)C1C2=C(CCCC2=Nc2c1c(nc(n2)SCC=C)O)O	A03	408.525	3.3425	10	not tested	-16.3333	1.78571	1.15942	-40	-12.3457	15.9305	0.542713	-0.88839	-0.0459748	0	0	0	0	0	0	0	0	0
4	YNW97	513765998	175673067	Yinou Wang	Plasmodium falciparum (unknown target)	OSM Series 3	NC1=C2C(C=C(C3=CC=CC(S(NC(C(N)CC4=CC=CC=C4)=O)(=O)=O)=C3)S2)=NC=N1	A04	453.535	-1.7015	10	> 100	-16.5	1.54762	3.18841	-49.3243	-18.7654	-49.8872	11.6546	-0.629968	0.059351	0	0	0	0	0	0	0	0	0
5	RA-0020560-01	513765999	7259211	Rebecka Isaksson	Dengue RdRp	CNP11	CC1C=CN2C(C=1)=NC(=NC2=O)SCC(=O)OCc1ccccc1	A05	341.39	1.6787	10	77.1	7	0.238095	5.21739	-34.4595	-29.3827	-101.847	-0.191398	-0.803275	-0.0133762	0	0	0	0	0	0	0	0	0
6	RA-0020562-01	513766000	7185361	Rebecka Isaksson	Dengue RdRp	CNP11	C1Cc2c(C1)nc(nc2SCC(c1ccc(cc1)[Cl])=O)O	A06	320.799	3.2202	10	90.1	-14.1667	0	10.8696	-22.027	-20	-110.32	0.487673	-0.381417	0.151301	0	0	0	0	0	0	0	0	0
7	RA-0020568-01	513766001	43842286	Rebecka Isaksson	Dengue RdRp	CNP11	Cc1cccc(C)c1OCC(CSc1ccccn1)O	A07	289.398	2.8694	10	not tested	-7.89474	11.9277	51.8571	-44.1892	59.6341	-34.4019	-0.789223	-0.10375	0.213984	0	0	0	0	0	0	0	0	0
8	RA-0020574-01	513766002	16004495	Rebecka Isaksson	Dengue RdRp	CNP11	CCCOc1cc(ccc1[Br])S(n1cccn1)(=O)=O	A08	345.216	1.7761	10	73.8	-33.1579	-7.3494	18.4286	-38.1081	-8.29268	-62.5918	-1.53202	-0.420144	0.857526	0	0	0	0	0	0	0	0	0
9	RA-0020576-01	513766003	49674633	Rebecka Isaksson	Dengue RdRp	CNP11	CCOc1ccc2c(c1)c(c(C#N)cn2)N1CCC(CC1)C(NCc1ccccc1F)=O	A09	432.498	3.4461	10	26.9	-21.2281	-5.66265	1	-44.5946	-24.0244	-38.3323	-1.24598	-0.367304	0.211089	0	0	0	0	0	0	0	0	0
10	RA-0020577-01	513766004	49666140	Rebecka Isaksson	Dengue RdRp	CNP11	C(c1cccc(c1)F)N(c1ccc2c(c1)OCCO2)S(c1ccc2nncn2c1)(=O)=O	A10	440.454	1.9138	10	70.4	-8.59649	-2.16867	11.2857	-55.8108	-20.8537	-82.4082	-0.710976	-0.196124	8.16915	0	0	0	0	0	0	0	0	0
11	RA-0020578-01	513766005	49667494	Rebecka Isaksson	Dengue RdRp	CNP11	Cc1ccc(cc1)N1CN(CC(Nc2ccccc2[Cl])=O)S(c2cccnc12)(=O)=O	A11	442.926	3.9416	10	64.2	-17.7193	-6.74699	4.42857	-45.2703	-25.8537	-123.869	-1.53202	0.130964	0.452596	0	0	0	0	0	0	0	0	0
12	RA-0020583-01	513766006	16880442	Rebecka Isaksson	Dengue RdRp	CNP11	CCn1c(c2cn(C)nc2OC)nnc1SCC(N(C)c1ccccc1)=O	A12	386.479	1.6568	10	> 100	-11.4035	-2.53012	4.28571	-41.0811	-23.5366	8.0443	-1.2551	0.000360111	0.56391	0	0	0	0	0	0	0	0	0
13	RA-0020585-01	513766007	16884333	Rebecka Isaksson	Dengue RdRp	CNP11	CCC(C)NS(CCCOc1ccc(cc1)F)(=O)=O	B01	289.37	2.8255	10	> 100	10.3333	-4.88095	28.8406	0	-9.50617	-63.1062	-0.52717	-0.898427	-0.190389	0	0	0	0	0	0	0	0	0
14	RA-0020588-01	513766008	44017038	Rebecka Isaksson	Dengue RdRp	CNP11	CC(C(N1CCC2(CC1)C(N(Cc1ccc(C)cc1)C(N2)=O)=O)=O)Oc1ccccc1	B02	421.495	2.6348	10	92.4	8.83333	-7.2619	22.4638	-2.02703	22.4691	-57.6034	-0.614587	-1.03288	-0.00857068	0	0	0	0	0	0	0	0	0
15	RA-0020592-01	513766009	25885195	Rebecka Isaksson	Dengue RdRp	CNP11	CCOc1ccc(cc1)C1=CC(N(CC(N2CCC(CC2)Cc2ccccc2)=O)C=N1)=O	B03	431.534	3.6396	10	25.5	5.33333	-13.4524	11.0145	-16.3514	4.32099	-40.2303	0.214252	-1.02795	2.1267	0	0	0	0	0	0	0	0	0
16	RA-0020601-01	513766010	72720199	Rebecka Isaksson	Dengue RdRp	CNP11	Cc1cc(ccc1Nc1nc(cs1)c1ccoc1)OC	B04	286.354	3.9741	10	23.4	-12.5	-13.9286	16.3768	-15	-20.1235	-126.739	0.988328	-1.05259	0.163636	0	0	0	0	0	0	0	0	0
17	RA-0020611-01	513766011	42959493	Rebecka Isaksson	Dengue RdRp	CNP18	CC(C)NC(=O)NC=1C=CC=C(C1)C(=O)NC(C)C=2C=CC=C(Br)C2	B05	404.307	3.7267	10	77.9	3.66667	4.28571	34.3478	-0.540541	28.642	26.3205	-5.31633	-1.07715	-0.00240278	0	0	0	0	0	0	0	0	0
18	RA-0020622-01	513766012	53601834	Rebecka Isaksson	Dengue RdRp	CNP18	CC(NC=1C=CC=2OC(=O)NC2C1)C(=O)NC=3C=CC=CC3C#N	B06	322.323	1.7359	10	92.3	8.83333	-0.833333	14.4928	-4.72973	-6.79012	28.0169	0.0691539	-1.21792	0.27513	0	0	0	0	0	0	0	0	0
19	RA-0020625-01	513766013	154799032	Rebecka Isaksson	Dengue RdRp	CNP18	CN(C)C(=O)C=1C=NC=C(C1)C=2C=CC=C(C2)C3(CC3)C#N	B07	291.353	2.1516	10	> 100	4.91228	3.37349	23.7143	-5	-3.04878	-67.1123	0.148244	-0.0258429	0.106992	0	0	0	0	0	0	0	0	0
20	RA-0020628-01	513766014	175673068	Rebecka Isaksson	Dengue RdRp	CNP18	OC(=O)C1OCCC=2C(=CC=CC12)C=3C=CC=C(C3)C4(CC4)C#N	B08	319.359	2.6145	10	> 100	-2.2807	-4.33735	20.8571	-6.62162	-11.3415	-60.5063	-1.42777	0.107106	0.0202241	0	0	0	0	0	0	0	0	0
21	RA-0020629-01	513766015	166391202	Rebecka Isaksson	Dengue RdRp	CNP18	CC1=CC(NC(=O)C=2C=CC(F)=C(C2)C(C)(C)C#N)=NN1C	B09	300.336	2.547	10	> 100	1.75439	-0.843373	22.2857	-2.97297	-1.70732	-51.4367	-0.0495361	0.103833	0.0361261	0	0	0	0	0	0	0	0	0
22	RA-0020634-01	513766016	154765501	Rebecka Isaksson	Dengue RdRp	CNP18	FC(F)(F)C=1C=CC(CC(=O)N2CC=3C=CC=NC3C2)=CN1	B10	307.274	1.1059	10	80.8	6.84211	0.240964	22	-5.94595	-4.26829	-94.163	0.168745	-0.0961337	4.31956	0	0	0	0	0	0	0	0	0
23	RA-0020639-01	513766017	154862819	Rebecka Isaksson	Dengue RdRp	CNP18	CCS(=O)(=O)C1=CC=C(CNC=2N=C3C=CC=CC3=CC2C#N)S1	B11	357.457	2.798	10	71.8	22.2807	-4.81928	28.4286	-13.3784	-0.609756	-73.712	-0.120801	0.172906	0.247256	0	0	0	0	0	0	0	0	0
24	RA-0020641-01	513766018	155858304	Rebecka Isaksson	Dengue RdRp	CNP18	FC(F)(F)C=1C(C#N)=C(Cl)N=C2C=CC=CC12	B12	256.614	3.3629	10	75.8	10	3.85542	31.1429	-10	-1.21951	-47.0712	0.666569	0.0451752	0.128684	0	0	0	0	0	0	0	0	0
25	RA-0020643-01	513766019	167962491	Rebecka Isaksson	Dengue RdRp	CNP17	FC=1C=CC(CNC=2C=CC=C(N2)S(=O)(=O)F)=CC1	C01	284.285	2.3511	10	> 100	13	-3.33333	16.6667	-1.48649	0.493827	-98.2284	1.19175	-1.10359	-0.396235	0	0	0	0	0	0	0	0	0
26	YNW98	513766020	175673069	Yinou Wang	Plasmodium falciparum (unknown target)	OSM Series 3	NC1=C2C(C=C(C3=CC=CC(S(NC(C(N)CC(O)=O)=O)(=O)=O)=C3)S2)=NC=N1	C02	421.446	2.2891	10	not tested	15.6667	-7.14286	9.85507	0.675676	8.14815	-64.5959	11.9	-1.1552	-0.193832	0	0	0	0	0	0	0	0	0
27	RA-0020647-01	513766021	175673070	Rebecka Isaksson	Dengue RdRp	CNP17	CN(CCCC=1SC=NC1C)C=2C=NC(=C(Br)C2)S(=O)(=O)F	C03	408.315	3.0154	10	97.9	16.6667	-2.85714	21.8841	1.48649	0.37037	-94.2951	0.0507088	-0.936816	0.615779	0	0	0	0	0	0	0	0	0
28	RA-0020650-01	513766022	175673071	Rebecka Isaksson	Dengue RdRp	CNP17	COC(=O)C=1C=CC(=NC1)C2CN(C2)C=3C=CN=C(C3)S(=O)(=O)F	C04	351.357	1.6933	10	> 100	16.6667	0.357143	22.4638	1.62162	11.358	-28.6983	0.098752	-1.03259	-0.159871	0	0	0	0	0	0	0	0	0
29	RA-0020651-01	513766023	175673072	Rebecka Isaksson	Dengue RdRp	CNP17	CC(C)C1=CON=C1CNC=2C=CN=C(C2)S(=O)(=O)F	C05	299.325	1.5502	10	> 100	16.8333	-0.119048	13.0435	-1.21622	-0.37037	11.593	0.195834	-1.22499	-0.29195	0	0	0	0	0	0	0	0	0
30	RA-0020661-01	513766024	3091419	Rebecka Isaksson	Dengue RdRp	CNP19	ClC(C(=O)NC1=CC=CC=C1)C(=O)C1=CC=CC=C1	C06	273.718	2.5526	10	> 100	100	37.8571	98.5507	20.2703	61.358	100.602	1.65726	-1.14116	-0.111494	1	0	1	0	0	1	0	0	3
31	RA-0020666-01	513766025	94539592	Alvaro Magalhaes	CHIKV nsp2 helicase	CNP19	OC(=O)C[C@H]1CCCN(C1)C(=O)C=C	C07	197.233	0.7704	10	> 100	14.386	0	22.4286	-6.75676	5.85366	-64.4161	0.225174	-0.0031095	-0.0260548	0	0	0	0	0	0	0	0	0
32	RA-0020667-01	513766026	60832012	Alvaro Magalhaes	CHIKV nsp2 helicase	CNP19	OC(=O)C1=CC=CC2=C1CCCN2C(=O)C=C	C08	231.25	1.8461	10	> 100	17.0175	-1.20482	18.5714	-5.27027	-5.12195	-51.2991	0.284715	-0.114452	0.128684	0	0	0	0	0	0	0	0	0
33	RA-0020680-01	513766027	1090982	Alvaro Magalhaes	CHIKV nsp2 helicase	CNP21	OC(=O)C1=NOC(=C1)C1=CC=CO1	C09	179.131	0.5849	10	> 100	20.3509	-3.73494	19.4286	1.89189	3.29268	-23.7136	-0.189933	-0.230411	0.219774	0	0	0	0	0	0	0	0	0
34	RA-0020683-01	513766028	920381	Alvaro Magalhaes	CHIKV nsp2 helicase	CNP21	ClC1=CC=CC(=C1)C1=NOC(=C1)C#N	C10	204.616	2.3157	10	> 100	15.614	-0.722892	26.5714	-0.810811	1.70732	-135.049	0.349078	0.059906	6.05059	0	0	0	0	0	0	0	0	0
35	RA-0025309-01	513766029	93451131	Alvaro Magalhaes	SARS CoV-2 nsp13	NA	CS(CCCNC[C@@H](O)C1=CC=CC=C1)(=O)=O	C11	257.353	-0.0868	10	> 100	14.7368	-0.120482	20.8571	-6.89189	1.21951	-65.8623	0.187164	-0.255916	0.325339	0	0	0	0	0	0	0	0	0
36	RA-0025310-01	513766030	166336988	Alvaro Magalhaes	SARS CoV-2 nsp13	NA	COC1=CC=CC(C(NCCOCC2=CC(N)=CC=C2)=O)=C1	C12	300.357	1.6767	10	55.9	13.6842	-1.44578	23.8571	-10.5405	4.39024	-63.9415	2.23894	-0.252733	0.268948	0	0	0	0	0	0	0	0	0
37	RA-0025394	513766031	175673073	Hadia Almahli	SARS Rdrp	CNP7	O=C(NC=1C=CC(OC=2C=CC=CC2)=CC1)C=3C=CC(=NC3)C4=NN=NN4	D01	358.36	2.5592	10	62.3	15	-1.30952	15.2174	0.675676	10.6173	-10.2773	-0.673433	-0.682344	-0.152663	0	0	0	0	0	0	0	0	0
38	RA-0025398	513766032	175673074	Hadia Almahli	SARS Rdrp	CNP7	O=C(NC=1C=CC(=CC1)C2=NN=NN2)C=3C=CC(OC=4C=CC=CC4)=CC3	D02	357.372	3.4691	10	86.5	16.1667	-0.833333	16.3768	0.27027	17.1605	-19.6664	-1.23938	-0.941299	-0.191429	0	0	0	0	0	0	0	0	0
39	RA-0025402	513766033	1669188	Hadia Almahli	SARS Rdrp	CNP23	O=S(C1=CC=CC=C1)(/C(C#N)=C/C2=CC(OC)=C(OC)C=C2)=O	D03	329.375	2.2695	10	75.2	16.3333	0.595238	12.6087	-0.135135	3.58025	-60.7801	-0.351765	-0.904881	2.59527	0	0	0	0	0	0	0	0	0
40	RA-0188576-01	513766034	175673075	Hadia Almahli	SARS Rdrp	CNP18	N#Cc1c(C(F)(F)F)c2ccccc2nc1NC[C@@H]1NCCC1	D04	320.317	2.8142	10	72.9	99.6667	9.7619	53.6232	12.8378	17.6543	-78.9004	-0.310497	-1.1339	0.409611	1	0	0	0	0	0	0	0	1
41	RA-0188579-01	513766035	175673076	Hadia Almahli	CHIKV nsp2 helicase	CNP18	NC(C[C@H](CN(C1)c2nc3ccccc3c(C(F)(F)F)c2C#N)[C@@H]1O)=O	D05	364.326	1.6994	10	14.3	9.66667	-4.88095	28.2609	0.810811	11.6049	-24.3938	0.858053	-0.687052	0.173248	0	0	0	0	0	0	0	0	0
42	RA-0188580-01	513766036	175673077	Rebecka Isaksson	DENV RdRp	CNP18	N#Cc(ccc(NC(C1)Cc2c1cccc2O)c1)c1Cl	D06	284.745	3.3806	10	97.1	100	65.2381	101.014	25	100.864	100.381	0.339665	-0.909443	0.539287	1	0	1	0	1	1	0	0	4
43	RA-0020664-01	513766037	4162926	Rebecka Isaksson	DENV Rdrp	CNP19	FC(F)(F)C1=CC=CC(NC(=O)C(Cl)C(=O)C2=CC=CC=C2)=C1	D07	341.715	3.4009	10	97.2	101.053	46.6265	99.5714	34.4595	100	100.562	1.13015	0.0424633	0.098307	1	0	1	0	1	1	0	0	4
44	RA-0020676-01	513766038	1085896	Alvaro Magalhaes	CHIKV nsp2 helicase	CNP21	CC1=CC(C)=C(C(C)=C1)S(=O)(=O)N1CCC(CC1)C(=O)NCC1=CC=CN=C1	D08	401.529	2.262	10	41.8	12.6316	-2.53012	25.7143	-1.08108	5.73171	-44.8892	-0.596143	0.1819	0.266053	0	0	0	0	0	0	0	0	0
45	RA-0020678-01	513766039	3157289	Alvaro Magalhaes	CHIKV nsp2 helicase	CNP21	COC1=CC=CC(=C1)C(=O)NC1=NC2=CC(Cl)=C(OC)C=C2S1	D09	348.809	4.0755	10	24.8	2.2807	-4.33735	19.1429	-30.8108	-13.1707	-74.356	0.396193	-0.266004	4.4208	0	0	0	0	0	0	0	0	0
46	RA-0020681-01	513766040	1090307	Alvaro Magalhaes	CHIKV nsp2 helicase	CNP21	OC1=CC=C(CN2CCN(CC2)C2=CC=CC=C2F)C2=CC=CN=C12	D10	337.397	2.9272	10	21.7	6.49123	14.5783	18.1429	-2.43243	6.46341	95.2342	-0.0519751	0.148443	1.24798	0	0	0	0	0	1	0	0	1
47	RA-0188313-01	513766041	865868	Alvaro Magalhaes	CHIKV nsp2 helicase	CNP21	NC(CSC1=NN=C(COC2=CC=CC=C2)N1C3=CC=CC=C3)=O	D11	340.406	1.6717	10	> 100	15.2632	0.843373	23.4286	-3.24324	2.80488	-39.2816	0.364062	0.483567	0.122894	0	0	0	0	0	0	0	0	0
48	EMN1-1	513766042	175673078	Evans Mainsah	Onchocerca volvulus and Brugia malayi (unknown targets)	Open Source Onchocerciasis Schiffbases	O=C(N/N=C/C1=CN=C(C(F)(F)F)N=C1)C2=CC=NC=C2	D12	295.224	1.3753	10	> 100	16.6667	10.3614	21.5714	-2.16216	11.2195	17.0127	1.51663	0.12512	0.150376	0	0	0	0	0	0	0	0	0
49	EMN2-1	513766043	175673079	Evans Mainsah	Onchocerca volvulus and Brugia malayi (unknown targets)	Open Source Onchocerciasis Schiffbases	O=C(N/N=C/C1=CC=NC=C1O)C2=CC=NC=C2	E01	242.237	0.8541	10	> 100	22	12.619	22.7536	18.6486	1.35802	79.1917	-1.89032	-0.376636	-0.101883	0	0	0	0	0	0	0	0	0
50	EMN4-1	513766044	175673080	Evans Mainsah	Onchocerca volvulus and Brugia malayi (unknown targets)	Open Source Onchocerciasis Schiffbases	O=C(N/N=C/C1=CN=C(N)N=C1)C2=CC=NC=C2	E02	242.241	0.3297	10	> 100	19.1667	-1.42857	11.3043	-0.945946	-2.09877	3.91917	0.0377705	-0.709729	-0.163636	0	0	0	0	0	0	0	0	0
51	EMN6-1	513766045	175673081	Evans Mainsah	Onchocerca volvulus and Brugia malayi (unknown targets)	Open Source Onchocerciasis Schiffbases	O=C(N/N=C/C1CCOCC1)C2=CC=NC=C2	E03	233.27	0.6261	10	> 100	16	0.357143	13.1884	-1.62162	1.11111	-26.4991	4.75367	-2.72283	1.63156	0	0	0	0	0	0	0	0	0
52	EMN10-1	513766046	135479730	Evans Mainsah	Onchocerca volvulus and Brugia malayi (unknown targets)	Open Source Onchocerciasis Schiffbases	O=C(C1=CC=NC=C1)N/N=C/C2=NC3=C(O)C=CC=C3C=C2	E04	292.297	2.225	10	96.9	23.3333	13.6905	37.1014	8.64865	-1.7284	-33.7265	-0.5505	-0.774506	0.564999	0	0	0	0	0	0	0	0	0
53	EC009-1	513766047	175673082	Eve Carter	P. aeruginosa Mur Ligases	OSA murligase	O=S(NC1C(C2)CCC2C1)(C3=CC=C(N(C)C(O4)=O)C4=C3)=O	E05	322.384	2.0444	10	69.9	17.3333	-1.78571	25.7971	-0.945946	-2.34568	-18.7876	-0.63679	-0.526087	-0.134481	0	0	0	0	0	0	0	0	0
54	EC015-2	513766048	175673083	Eve Carter	Human ABHD2	CNP6	O=C(N1CCCCC1CC2=CC=CC=C2)N3CCCCC3	E06	286.417	3.9492	10	28.7	7	-2.2619	16.8116	-3.64865	18.1481	-79.6241	0.889721	-0.540384	-0.191429	0	0	0	0	0	0	0	0	0
55	EC055-1	513766049	21210483	Eve Carter	Progesterone receptor	Literature procedure	O=S(C1=CC=CC(C(F)(F)F)=C1)(NC2=CC=C(OC3=CC=CC=C3)C=C2)=O	E07	393.384	4.2026	10	24.8	81.9298	59.1566	67.8571	-5.40541	90	25.3449	0.527982	-0.451782	1.22625	1	0	0	0	1	0	0	0	2
56	EC056-1	513766050	134133105	Eve Carter	Progesterone receptor	Literature procedure	O=S(C1=CC=CC(Cl)=C1)(NC2=CC=C(C(C3=CC=CC=C3)=O)C=C2)=O	E08	371.843	3.6947	10	93.5	64.5614	15.1807	80.1429	4.05405	86.3415	-41.2136	0.0647044	-0.368088	0.624664	0	0	1	0	1	0	0	0	2
57	GF-209	513766051	175673084	Gui Fernandes	TB Mur Ligases	OSA Series3	FC(C=C1)=NC=C1COC2=NC(N3CCC(C(N)=O)CC3)=NC(N(C4)CCN5C4=NN=C5C(F)(F)F)=N2	E09	522.47	-1.11	11.4	> 100	16.6667	-4.57831	11.7143	-2.56757	-3.53659	-84.0063	1.56376	0.052566	0.122894	0	0	0	0	0	0	0	0	0
58	GF-202	513766052	175673085	Gui Fernandes	TB Mur Ligases	OSA Series3	FC(C=C1)=NC=C1COC2=NC(N3CCC(C(N)=O)CC3)=NC(N4CCOCCC4)=N2	E10	431.21	-0.64	11.3	> 100	18.4211	-0.843373	9.85714	-2.97297	-2.07317	-78.2547	0.92216	-0.107364	1.34054	0	0	0	0	0	0	0	0	0
59	Gf-72	513766053	175673086	Gui Fernandes	TB Mur Ligases	OSA Series3	O=C(N1)C2=CC(S(NC3=CC(F)=C(N4CCC(N5CCOCC5)CC4)C(F)=C3)(=O)=O)=CC=C2NC1=O	E11	521.543	1.1828	5.7	54.9	14.7368	4.33735	19.7143	-6.35135	1.58537	-44.4589	0.480242	-0.0702648	0.306542	0	0	0	0	0	0	0	0	0
60	Gf-73	513766054	175673087	Gui Fernandes	TB Mur Ligases	OSA Series3	O=C(N1)C2=CC(S(NC3=CC(F)=C(N4CCN(C5=CC=CC=N5)CC4)C(F)=C3)(=O)=O)=CC=C2NC1=O	E12	514.512	1.6368	5.8	26.7	10.1754	4.57831	24	0.945946	9.5122	-114.905	1.6964	-0.0938963	0.458386	0	0	0	0	0	0	0	0	0
61	Gf-75	513766055	175673088	Gui Fernandes	TB Mur Ligases	OSA Series3	O=C(N1)C2=CC(S(NC3=CC(F)=C(NCCN4CCOCC4)C(F)=C3)(=O)=O)=CC=C2NC1=O	F01	481.479	0.3285	6.2	> 100	17.6667	-1.90476	12.029	-4.32432	0.987654	-21.0714	-0.105673	-0.977156	-0.0291553	0	0	0	0	0	0	0	0	0
62	RA-0025385	513766056	167896242	Hadia Almahli	SARS RdRp	CNP7	ClC=1C=CC(CC2(CCC2)NS(=O)(=O)C=3C=CC(=CC3)C4=NN=NN4)=C(Cl)C1	F02	438.338	3.875	10	87.9	17	22.7381	65.7971	0.135135	22.2222	-103.477	0.393453	-1.10557	-0.271365	0	0	0	0	0	0	0	0	0
63	RA-0025392	513766057	175673089	Hadia Almahli	SARS Nsp15	CNP7	O=S(=O)(NC=1C=CC(OC=2C=CC=CC2)=CC1)C=3C=CC(=CC3)C4=NN=NN4	F03	393.426	2.6207	10	72.7	70	-18.3333	34.058	0.135135	21.7284	-30.4558	0.207814	-0.358558	1.69467	0	0	0	0	0	0	0	0	0
64	RA-0025396-01	513766058	175673090	Hadia Almahli	SARS Rdrp	CNP7	O=C(NC=1C=CC(OC=2C=CC=CC2)=CC1)C=3C=CC=C(C3)C=4N=NNN4	F04	357.372	3.4691	10	> 100	9.5	-3.57143	18.8406	-9.59459	5.92593	-19.032	0.253764	-0.703521	1.82195	0	0	0	0	0	0	0	0	0
65	KPL45	513766059	175673091	Kangping Lui	Human WDR91	CNP14	O=C(C1=CC=C(N2CCOCC2)C=C1)NC3(COC3)C4=CC(OC)=CC(OC)=C4	F05	398.457	1.9192	10	78.5	11.6667	2.38095	19.4203	0.540541	0.123457	-72.0348	-0.0617388	-0.55773	-0.147857	0	0	0	0	0	0	0	0	0
66	KPL36	513766060	175673092	Kangping Lui	Human WDR91	CNP14	BrC(C=C1)=CC=C1C2(NC(C3=CC=C(N4CCOCC4)C=C3)=O)COC2	F06	417.302	2.7844	10	51.9	5.33333	1.42857	17.5362	-5.27027	4.32099	-56.4427	-0.73363	-1.00026	0.176691	0	0	0	0	0	0	0	0	0
67	KPL57	513766061	175673093	Kangping Lui	Human WDR91	CNP14	ClC(C=C1)=CC=C1C2(NC(C3=CC=C(N4CCCCC4)C=C3)=O)COC2	F07	370.879	3.8292	10	15.8	4.21053	-22.1687	13.8571	-30	-14.0244	-54.2595	0.25214	-0.149355	0.30222	0	0	0	0	0	0	0	0	0
68	MA3	513766062	175673094	Mohsen Alamoudi	Plasmodium falciparum WD-RBBP4-ortho	CNP13	COC1=CC2=NC(C3=CC=C(OC)C=C3)=NC(N4CC(N(C)C)CC4)=C2C=C1OC	F08	408.5	3.0568	10	77.5	10.3509	-3.73494	39.8571	6.35135	-10.9756	2.3038	3.4129	0.73468	0.312332	0	0	0	0	0	0	0	0	0
69	MA9	513766063	175673095	Mohsen Alamoudi	Plasmodium falciparum WD-RBBP4-ortho	CNP13	COC1=CC2=NC(N3CCC(N(C)C)C3)=NC(N4CCN(C(OC(C)(C)C)=O)CC4)=C2C=C1OC	F09	486.615	3.0378	10	91.7	7.89474	-7.3494	29.5714	2.56757	10.122	-73.8085	3.78346	-0.0588005	0.172068	0	0	0	0	0	0	0	0	0
70	MA15	513766064	175673096	Mohsen Alamoudi	Plasmodium falciparum WD-RBBP4-ortho	CNP13	COC1=CC2=NC(NC3=NNC(C)=C3)=NC(NC4CCN(C(OC(C)(C)C)=O)CC4)=C2C=C1OC	F10	483.571	3.7217	10	7.8	99.8246	48.5542	70.4286	14.4595	78.7805	-107.693	3.94157	0.139846	2.09833	1	0	0	0	0	0	0	0	1
71	MA20	513766065	175673097	Mohsen Alamoudi	Plasmodium falciparum WD-RBBP4-ortho	CNP13	CC1=CC(NC2=NC(NC3=NNC(C)=C3)=NC4=CC(OC)=C(OC)C=C42)=NN1	F11	380.411	2.3408	10	not tested	37.5439	18.7952	19.5714	12.7027	49.1463	84.1804	1.14561	0.76886	0.208235	0	0	0	0	0	1	0	0	1
72	MA21	513766066	175673098	Mohsen Alamoudi	Plasmodium falciparum WD-RBBP4-ortho	CNP13	COC1=CC2=NC(NCCCN(C)C)=NC(N3CC(N(C)C)C3)=C2C=C1OC	F12	388.514	1.3125	10	> 100	37.5439	17.3494	29.8571	11.4865	2.07317	-117.733	5.57613	1.58861	0.150376	0	0	0	0	0	0	0	0	0
73	MA25	513766067	175673099	Mohsen Alamoudi	Plasmodium falciparum WD-RBBP4-ortho	CNP13	COC1=C(OC)C=C(N=C(NC2=NNC(C)=C2)N=C3N4CC(N(C)C)C4)C3=C1	G01	383.454	1.6846	10	83.6	33	3.33333	17.5362	5.13514	-10.1235	13.2613	1.8104	-0.368599	0.197597	0	0	0	0	0	0	0	0	0
74	RA-0025399-01	513766068	175673100	Hadia Almahli	SARS Rdrp	CNP7	O=C(NC=1C=CC(OC2CCCCC2)=CC1)C=3C=CC(=CC3)C4=NN=NN4	G02	363.42	3.5592	10	92.5	7.16667	-15.8333	17.1014	1.08108	6.17284	6.07143	-0.389406	-1.06912	0.0778547	0	0	0	0	0	0	0	0	0
75	RA-0020649-01	513766069	175673101	Rebecka Isaksson	DENV Rdrp	CNP17	COC=1C=CC(=CC1)C2=CC=C(CNC=3C=CN=C(C3)S(=O)(=O)F)S2	G03	378.447	3.5938	10	41.9	24.6667	8.21429	37.971	5.81081	14.6914	98.4023	-0.555245	-0.878679	2.60585	0	0	0	0	0	1	0	0	1
76	RA-0020636-01	513766070	139010151	Rebecka Isaksson	DENV Rdrp	CNP18	OC=1C=CC=C2CC(CC21)NC=3C=CC(C#N)=C(C3)C(F)(F)F	G04	318.297	3.6229	10	95.2	99.6667	68.4524	100	22.2973	100.494	100.047	-0.176431	-0.648183	2.83981	1	0	1	0	1	1	0	0	4
77	RA-0020572-01	513766071	27371795	Rebecka Isaksson	DENV Rdrp	CNP11	Cc1ccc(C)c(c1)N1CCN(CC1)C(C1CCN(CC1)c1c2c(c3cccnc3s2)ncn1)=O	G05	486.642	3.967	10	97.4	6.16667	-3.57143	5.07246	9.18919	0.987654	24.6288	9.53644	-1.18098	0.266559	0	0	0	0	0	0	0	0	0
78	RA-0020564-01	513766072	18593471	Rebecka Isaksson	DENV Rdrp	CNP11	CC1(C)C2CCC1(C)C(C2)OCC(CNC1CCCCC1)O	G06	309.492	2.8851	10	> 100	17	29.4048	79.1304	19.8649	100.123	100.155	-0.796867	-1.25459	0.00104046	0	0	0	0	1	1	0	0	2
79	RA-0020563-01	513766073	18582264	Rebecka Isaksson	DENV Rdrp	CNP11	C(Cn1ccc2ccccc12)NC(Nc1c[nH]c2ccccc12)=O	G07	318.379	2.6486	10	65.2	1.75439	1.20482	55	-5.81081	8.41463	-13.7959	1.08565	0.722972	0.222669	0	0	0	0	0	0	0	0	0
80	WEL2.92a	513766074	175673102	Wellington da Silva	Plasmodium falciparum	OSM Series 6	COC1=CC=C2C(N=C(C3=CNC4=C3C=C(N5CCSCC5)C=C4)C6=C2C=CN6)=C1	G08	414.532	3.8105	10	3.5	98.0702	98.0723	96.2857	9.45946	96.9512	94.9826	3.00284	0.135663	1.04113	1	1	1	0	1	1	0	0	5
81	WEL2.76	513766075	175673103	Wellington da Silva	Plasmodium falciparum	OSM Series 6	COC1=CC=C2C(N=C(C3=CNC4=C3C=CC(N5CCOCC5)=C4)C6=C2C=CN6)=C1	G09	398.465	3.4036	10	18.6	101.053	53.1325	95.8571	14.0541	98.5366	-104.144	1.53151	0.186376	0.675305	1	0	1	0	1	0	0	0	3
82	RA-0025322-01	513766076	17550406	Xin Qui	SARS nsp13 helicase	CNP12	CC(NCCC(NNC(C1=CC(C2=NC=CC=C2)=NC3=CC=CC=C13)=O)=O)=O	G10	377.403	0.8682	10	67.3	-6.66667	-4.57831	4.14286	-5.54054	-9.7561	-14.3513	-0.098953	-0.277595	0.542259	0	0	0	0	0	0	0	0	0
83	WEL2.109b	513766077	175673104	Wellington da Silva	Plasmodium falciparum	OSM Series 6	COC1=CC=C2C(N=C(C3=CC=CN3)C4=C2C=CN4)=C1	G11	263.299	2.5087	10	> 100	101.579	34.2169	100.571	43.7838	100	100.627	1.82462	0.153732	0.047706	1	0	1	0	1	1	0	0	4
84	Target 17	513766078	175673105	Xin Qui	Plasmodium falciparum	OSM Series 4	FC(F)OC(C=C1)=CC=C1C2=NN=C3C=NC=C(OCCCC(F)(F)F)N32	G12	388.295	3.1041	10	99.2	-9.47368	-14.8193	4.85714	-7.16216	-9.02439	-49.1883	-0.289405	-0.236681	0.050601	0	0	0	0	0	0	0	0	0
85	Target 25	513766079	175673106	Xin Qui	Plasmodium falciparum	OSM Series 4	FC(F)OC(C=C1)=CC=C1C2=NN=C3C=NC=C(OCC(OC)C4=CC=CC=C4)N32	H01	412.395	2.5107	10	92.5	-22.8333	-16.4286	-15.5072	-38.7838	-28.1481	-17.3308	-0.713035	-0.536446	-0.0885063	0	0	0	0	0	0	0	0	0
86	RA-0001351	513766080	2303354	Xin Qui	SARS Nsp12 RdRp	CNP16	O=C1C=C(C)/C(C(C)=C1)=N/OS(=O)(C2=CC=C(Cl)C=C2)=O	H02	325.771	4.1205	10	71.4	98.1667	-15.3571	-8.84058	-42.5676	-20.4938	-1.73872	-0.499373	-0.715521	0.0833789	1	0	0	0	0	0	0	0	1
87	RA-0025382-01	513766081	175673107	Xin Qui	SARS Nsp15	CNP12	O=C(C1=NC2=C(C=CC=C2Cl)C=C1)NC3=NN=C4C=CC=CN34	H03	323.742	2.7048	10	23.5	-41.5	-14.5238	-14.2029	-51.6216	-43.8272	25.8741	-0.879408	-0.577275	2.78558	0	0	0	0	0	0	0	0	0
88	YNW69	513766082	175673108	Yinou Wang	Plasmodium falciparum (unknown target)	OSM Series 3	NC1=C2C(C=C(C3=CC=CC(S(NC(C4CCCN4)=O)(=O)=O)=C3)S2)=NC=N1	H04	403.486	1.5624	10	> 100	48.6667	-12.9762	-10.5797	-67.1622	-40.7407	-16.6823	5.56115	-0.890234	0.251102	0	0	0	0	0	0	0	0	0
89	YNW5-2	513766083	44528665	Yinou Wang	Plasmodium falciparum AsnRS	OSM Series 3	NC1=C2C(C=C(S2)C3=CC=CC(S(=O)(N)=O)=C3)=NC=N1	H05	403.486	1.5624	10	96.4	27.3333	-9.52381	-11.5942	1.21622	91.6049	-67.8759	50.4634	0.719747	-0.345133	0	0	0	0	1	0	1	0	2
90	YNW85	513766084	175673109	Yinou Wang	Plasmodium falciparum (unknown target)	OSM Series 3	NC1=C2C(C=C(C3=CC=CC(S(NC(C(N)CC(C)C)=O)(=O)=O)=C3)S2)=NC=N1	H06	419.529	1.9743	10	98.7	-17.6667	-8.69048	-8.69565	-84.3243	-22.3457	43.515	11.9658	-0.686939	-0.408249	0	0	0	0	0	0	0	0	0
91	YNW87	513766085	175673110	Yinou Wang	Plasmodium falciparum (unknown target)	OSM Series 3	NC1=C2C(C=C(C3=CC=CC(S(NC(C(N)C(C)C)=O)(=O)=O)=C3)S2)=NC=N1	H07	405.502	1.5199	10	> 100	-22.2807	-15.0602	-10.8571	-28.5135	-17.1951	-122.677	16.1686	-0.361347	0.218347	0	0	0	0	0	0	0	0	0
92	YNW86	513766086	175673111	Yinou Wang	Plasmodium falciparum (unknown target)	OSM Series 3	NC1=C2C(C=C(C3=CC=CC(S(NC(C(N)C(C)CC)=O)(=O)=O)=C3)S2)=NC=N1	H08	419.529	1.9743	10	> 100	-39.6491	-17.8313	-15.8571	-29.5946	-27.439	-21.7263	10.2616	-0.382991	0.093985	0	0	0	0	0	0	0	0	0
93	YNW88	513766087	175673112	Yinou Wang	Plasmodium falciparum (unknown target)	OSM Series 3	NC1=C2C(C=C(C3=CC=CC(S(NC(C(N)C)=O)(=O)=O)=C3)S2)=NC=N1	H09	377.448	0.8472	10	> 100	-35.4386	-14.4578	-25.5714	-32.4324	-31.8293	-29.606	45.2236	-0.285057	0.128684	0	0	0	0	0	0	0	0	0
94	WYH-6	513766088	446816	Yuhang Wang	P. aeruginosa Mur Ligases	OSA Series 1	CC(C)(C)C1=NN(C)C(NC(NC2=CC=C(Cl)C=C2)=O)=C1	H10	306.796	3.4566	10	92.1	-18.4211	-12.0482	83	12.5676	99.3902	-75.1535	0.44212	-0.34688	0.903805	0	0	1	0	1	0	0	0	2
95	WYH-15	513766089	175673113	Yuhang Wang	P. aeruginosa Mur Ligases	OSA Series 1	CC(C)(C)C1=CC(NC(NC2=CC=C(Cl)C=C2)=O)=NN1C	H11	306.796	3.4566	10	68.8	-14.7368	-22.0482	-3	-25	-30.3659	-94.0174	0.566544	-0.422497	0.274738	0	0	0	0	0	0	0	0	0
96	WYH-9	513766090	86765987	Yuhang Wang	P. aeruginosa Mur Ligases	OSA Series 1	CC(C)C1=CC(NC2=NC(N[C@@H](CO)C3CCCCC3)=NC4=C2C=NN4)=NN1	H12	384.486	2.1571	10	7.9	-3.85965	-4.21687	57.5714	-18.2432	99.1463	-63.9889	0.540441	-0.415331	1.60802	0	0	0	0	1	0	0	0	1
													n=2	n=1	n=1	n=1	n=1	n=2			n=2

## Sheet: Structural motif analysis
Internal ID	SMILES	Covalent warheads	Acrylamide - covalent	Fluorosulfonamide	Terminal allyl	Acethydrazide	Acethydrazide 2	Chloroamide	Nitrile	Carbonyl derivatives	Carboxylic acid	Ester	Urea	Carbamate	Sulfonamide and sulfonyl	Sulfonamide	Sulfonyl	Phenolic compounds	Protected catecol	Phenol	Halogenated phenyl	Halogenated phenyl (Cl)	Halogenated phenyl (Br)	Halogenated phenyl (I)	5-membered heterocycles	Triazole	Tetrazole	Thiazole	Imidazolidine	Pyrazole	Pyrrole	4-membered rings	Oxetane (and other 4-rings)	Azetidine (and other 4-rings)	Cyclobutane (and other 4-rings)	Fused heterocycles	Quinoline	Benzothiazole	Benzotriazole	Indole	Indoline	Other	Bridged bicycle	Morpholine	Thiomorpholine	Piperazine	Pyridine
RA-0020588-01	CC(C(N1CCC2(CC1)C(N(Cc1ccc(C)cc1)C(N2)=O)=O)=O)Oc1ccccc1	0								0					0			1		1	0				1				1			0				0						0
EC009-1	O=S(NC1C(C2)CCC2C1)(C3=CC=C(N(C)C(O4)=O)C4=C3)=O	0								1				1	1	1		0			0				0							0				0						1	1
EC015-2	O=C(N1CCCCC1CC2=CC=CC=C2)N3CCCCC3	0								1			1		0			0			0				0							0				0						0
EC055-1	O=S(C1=CC=CC(C(F)(F)F)=C1)(NC2=CC=C(OC3=CC=CC=C3)C=C2)=O	0								0					1	1		1		1	0				0							0				0						0
EC056-1	O=S(C1=CC=CC(Cl)=C1)(NC2=CC=C(C(C3=CC=CC=C3)=O)C=C2)=O	0								0					1	1		0			1	1			0							0				0						0
EMN1-1	O=C(N/N=C/C1=CN=C(C(F)(F)F)N=C1)C2=CC=NC=C2	1					1			0					0			0			0				0							0				0						1					1
EMN10-1	O=C(C1=CC=NC=C1)N/N=C/C2=NC3=C(O)C=CC=C3C=C2	1					1			0					0			1		1	0				0							0				1	1					1					1
EMN2-1	O=C(N/N=C/C1=CC=NC=C1O)C2=CC=NC=C2	1					1			0					0			0			0				0							0				0						1					1
EMN4-1	O=C(N/N=C/C1=CN=C(N)N=C1)C2=CC=NC=C2	1					1			0					0			0			0				0							0				0						1					1
EMN6-1	O=C(N/N=C/C1CCOCC1)C2=CC=NC=C2	1					1			0					0			0			0				0							0				0						1					1
GF-202	FC(C=C1)=NC=C1COC2=NC(N3CCC(C(N)=O)CC3)=NC(N4CCOCCC4)=N2	0								0					0			0			0				0							0				1			1			1					1
Gf-209	FC(C=C1)=NC=C1COC2=NC(N3CCC(C(N)=O)CC3)=NC(N(C4)CCN5C4=NN=C5C(F)(F)F)=N2	0								0					0			0			0				0							0				0						1					1
Gf-72	O=C(N1)C2=CC(S(NC3=CC(F)=C(N4CCC(N5CCOCC5)CC4)C(F)=C3)(=O)=O)=CC=C2NC1=O	0								0					1	1		0			0				0							0				0						1		1
Gf-73	O=C(N1)C2=CC(S(NC3=CC(F)=C(N4CCN(C5=CC=CC=N5)CC4)C(F)=C3)(=O)=O)=CC=C2NC1=O	0								0					1	1		0			0				0							0				0						2				1	1
Gf-75	O=C(N1)C2=CC(S(NC3=CC(F)=C(NCCN4CCOCC4)C(F)=C3)(=O)=O)=CC=C2NC1=O	0								0					1	1		0			0				0							0				0						1		1
KPL36	BrC(C=C1)=CC=C1C2(NC(C3=CC=C(N4CCOCC4)C=C3)=O)COC2	0								0					0			0			1		1		0							1	1			0						1		1
KPL45	O=C(C1=CC=C(N2CCOCC2)C=C1)NC3(COC3)C4=CC(OC)=CC(OC)=C4	0								0					0			0			0				0							1	1			0						1		1
KPL57	ClC(C=C1)=CC=C1C2(NC(C3=CC=C(N4CCCCC4)C=C3)=O)COC2	0								0					0			0			1	1			0							1	1			0						0
MA15	COC1=CC2=NC(NC3=NNC(C)=C3)=NC(NC4CCN(C(OC(C)(C)C)=O)CC4)=C2C=C1OC	0								1				1	0			1	1		0				1					1		0				0						0
MA20	CC1=CC(NC2=NC(NC3=NNC(C)=C3)=NC4=CC(OC)=C(OC)C=C42)=NN1	0								0					0			1	1		0				1					1		0				0						0
MA21	COC1=CC2=NC(NCCCN(C)C)=NC(N3CC(N(C)C)C3)=C2C=C1OC	0								0					0			1	1		0				0							1		1		0						0
MA25	COC1=C(OC)C=C(N=C(NC2=NNC(C)=C2)N=C3N4CC(N(C)C)C4)C3=C1	0								0					0			1	1		0				1					1		1		1		0						0
MA3	COC1=CC2=NC(C3=CC=C(OC)C=C3)=NC(N4CC(N(C)C)CC4)=C2C=C1OC	0								0					0			2	1	1	0				0							0				0						0
MA9	COC1=CC2=NC(N3CCC(N(C)C)C3)=NC(N4CCN(C(OC(C)(C)C)=O)CC4)=C2C=C1OC	0								1				1	0			1	1		0				0							0				0						1				1
RA-0001351	O=C1C=C(C)/C(C(C)=C1)=N/OS(=O)(C2=CC=C(Cl)C=C2)=O	0								0					0			0			1	1			0							0				0						0
RA-0003145-02	FS(=O)(=O)C=1N=CC(Cl)=CC1Br	1		1						0					0			0			0				0							0				0						1					1
RA-0003301-03	OC=1C=CC=C2CN(CC21)C=3N=C4C=CC=CC4=C(C3C#N)C(F)(F)F	0							1	0					0			1		1	0				0							0				2	1				1	0
RA-0020557-01	CN(C)c1ccc(cc1)C1C2=C(CCCC2=Nc2c1c(nc(n2)SCC=C)O)O	1			1					0					0			0			0				0							0				0						0
RA-0020560-01	CC1C=CN2C(C=1)=NC(=NC2=O)SCC(=O)OCc1ccccc1	0								1		1			0			0			0				0							0				0						0
RA-0020562-01	C1Cc2c(C1)nc(nc2SCC(c1ccc(cc1)[Cl])=O)O	0								0					0			0			1	1			0							0				0						0
RA-0020563-01	C(Cn1ccc2ccccc12)NC(Nc1c[nH]c2ccccc12)=O	0								1			1		0			0			0				0							0				1				1		0
RA-0020564-01	CC1(C)C2CCC1(C)C(C2)OCC(CNC1CCCCC1)O	0								0					0			0			0				0							0				0						1	1
RA-0020568-01	Cc1cccc(C)c1OCC(CSc1ccccn1)O	0								0					0			1		1	0				0							0				0						1					1
RA-0020572-01	Cc1ccc(C)c(c1)N1CCN(CC1)C(C1CCN(CC1)c1c2c(c3cccnc3s2)ncn1)=O	0								0					0			0			0				0							0				0						1				1
RA-0020574-01	CCCOc1cc(ccc1[Br])S(n1cccn1)(=O)=O	0								0					1	1		1		1	1		1		1					1		0				0						0
RA-0020576-01	CCOc1ccc2c(c1)c(c(C#N)cn2)N1CCC(CC1)C(NCc1ccccc1F)=O	0							1	0					0			1		1	0				0							0				2	1		1			1					1
RA-0020577-01	C(c1cccc(c1)F)N(c1ccc2c(c1)OCCO2)S(c1ccc2nncn2c1)(=O)=O	0								0					1	1		1	1		0				0							0				0						0
RA-0020578-01	Cc1ccc(cc1)N1CN(CC(Nc2ccccc2[Cl])=O)S(c2cccnc12)(=O)=O	0								0					1	1		0			1	1			1	1						0				0						1					1
RA-0020583-01	CCn1c(c2cn(C)nc2OC)nnc1SCC(N(C)c1ccccc1)=O	0								0					0			0			0				1					1		0				0						0
RA-0020585-01	CCC(C)NS(CCCOc1ccc(cc1)F)(=O)=O	0								0					1	1		1		1	0				0							0				0						0
RA-0020592-01	CCOc1ccc(cc1)C1=CC(N(CC(N2CCC(CC2)Cc2ccccc2)=O)C=N1)=O	0								0					0			1		1	0				0							0				0						0
RA-0020601-01	Cc1cc(ccc1Nc1nc(cs1)c1ccoc1)OC	0								0					0			1		1	0				1			1				0				0						0
RA-0020611-01	CC(C)NC(=O)NC=1C=CC=C(C1)C(=O)NC(C)C=2C=CC=C(Br)C2	0								1			1		0			0			1		1		0							0				0						0
RA-0020622-01	CC(NC=1C=CC=2OC(=O)NC2C1)C(=O)NC=3C=CC=CC3C#N	0							1	1				1	0			0			0				0							0				0						0
RA-0020625-01	CN(C)C(=O)C=1C=NC=C(C1)C=2C=CC=C(C2)C3(CC3)C#N	0							1	0					0			0			0				0							0				0						1					1
RA-0020628-01	OC(=O)C1OCCC=2C(=CC=CC12)C=3C=CC=C(C3)C4(CC4)C#N	0							1	1	1				0			0			0				0							0				0						0
RA-0020629-01	CC1=CC(NC(=O)C=2C=CC(F)=C(C2)C(C)(C)C#N)=NN1C	0							1	0					0			0			0				1					1		0				0						0
RA-0020634-01	FC(F)(F)C=1C=CC(CC(=O)N2CC=3C=CC=NC3C2)=CN1	0								0					0			0			0				0							0				0						1					1
RA-0020636-01	OC=1C=CC=C2CC(CC21)NC=3C=CC(C#N)=C(C3)C(F)(F)F	0							1	0					0			1		1	0				0							0				0						0
RA-0020639-01	CCS(=O)(=O)C1=CC=C(CNC=2N=C3C=CC=CC3=CC2C#N)S1	0							1	0					1		1	0			0				0							0				1	1					0
RA-0020641-01	FC(F)(F)C=1C(C#N)=C(Cl)N=C2C=CC=CC12	0							1	0					0			0			0				0							0				1	1					0
RA-0020643-01	FC=1C=CC(CNC=2C=CC=C(N2)S(=O)(=O)F)=CC1	1		1						0					0			0			0				0							0				0						1					1
RA-0020647-01	CN(CCCC=1SC=NC1C)C=2C=NC(=C(Br)C2)S(=O)(=O)F	1		1						0					0			0			0				1			1				0				0						1					1
RA-0020649-01	COC=1C=CC(=CC1)C2=CC=C(CNC=3C=CN=C(C3)S(=O)(=O)F)S2	1		1						0					0			1		1	0				0							0				0						1					1
RA-0020650-01	COC(=O)C=1C=CC(=NC1)C2CN(C2)C=3C=CN=C(C3)S(=O)(=O)F	1		1						1		1			0			0			0				0							1		1		0						1					1
RA-0020651-01	CC(C)C1=CON=C1CNC=2C=CN=C(C2)S(=O)(=O)F	1		1						0					0			0			0				0							0				0						1					1
RA-0020661-01	ClC(C(=O)NC1=CC=CC=C1)C(=O)C1=CC=CC=C1	1						1		0					0			0			0				0							0				0						0
RA-0020664-01	FC(F)(F)C1=CC=CC(NC(=O)C(Cl)C(=O)C2=CC=CC=C2)=C1	1						1		0					0			0			0				0							0				0						0
RA-0020666-01	OC(=O)C[C@H]1CCCN(C1)C(=O)C=C	1	1							1	1				0			0			0				0							0				0						0
RA-0020667-01	OC(=O)C1=CC=CC2=C1CCCN2C(=O)C=C	1	1							1	1				0			0			0				0							0				0						0
RA-0020676-01	CC1=CC(C)=C(C(C)=C1)S(=O)(=O)N1CCC(CC1)C(=O)NCC1=CC=CN=C1	0								0					1	1		0			0				0							0				0						1					1
RA-0020678-01	COC1=CC=CC(=C1)C(=O)NC1=NC2=CC(Cl)=C(OC)C=C2S1	0								0					0			1		1	1	1			0							0				1		1				0
RA-0020680-01	OC(=O)C1=NOC(=C1)C1=CC=CO1	0								1	1				0			0			0				0							0				0						0
RA-0020681-01	OC1=CC=C(CN2CCN(CC2)C2=CC=CC=C2F)C2=CC=CN=C12	0								0					0			1		1	0				0							0				1	1					1				1
RA-0020683-01	ClC1=CC=CC(=C1)C1=NOC(=C1)C#N	0							1	0					0			0			1	1			0							0				0						0
RA-0025309-01	CS(CCCNC[C@@H](O)C1=CC=CC=C1)(=O)=O	0								0					1		1	0			0				0							0				0						0
RA-0025310-01	COC1=CC=CC(C(NCCOCC2=CC(N)=CC=C2)=O)=C1	0								0					0			1		1	0				0							0				0						0
RA-0025322-01	CC(NCCC(NNC(C1=CC(C2=NC=CC=C2)=NC3=CC=CC=C13)=O)=O)=O	1				1				0					0			0			0				0							0				1	1					1					1
RA-0025382-01	O=C(C1=NC2=C(C=CC=C2Cl)C=C1)NC3=NN=C4C=CC=CN34	0								0					0			0			1	1			0							0				2	1		1			0
RA-0025385	ClC=1C=CC(CC2(CCC2)NS(=O)(=O)C=3C=CC(=CC3)C4=NN=NN4)=C(Cl)C1	0								0					1	1		0			1	1			1		1					1			1	0						0
RA-0025392	O=S(=O)(NC=1C=CC(OC=2C=CC=CC2)=CC1)C=3C=CC(=CC3)C4=NN=NN4	0								0					1	1		1		1	0				1		1					0				0						0
RA-0025394	O=C(NC=1C=CC(OC=2C=CC=CC2)=CC1)C=3C=CC(=NC3)C4=NN=NN4	0								0					0			1		1	0				1		1					0				0						1					1
RA-0025396-01	O=C(NC=1C=CC(OC=2C=CC=CC2)=CC1)C=3C=CC=C(C3)C=4N=NNN4	0								0					0			1		1	0				0							0				0						0
RA-0025398	O=C(NC=1C=CC(=CC1)C2=NN=NN2)C=3C=CC(OC=4C=CC=CC4)=CC3	0								0					0			1		1	0				1		1					0				0						0
RA-0025399-01	O=C(NC=1C=CC(OC2CCCCC2)=CC1)C=3C=CC(=CC3)C4=NN=NN4	0								0					0			1		1	0				1		1					0				0						0
RA-0025402	O=S(C1=CC=CC=C1)(/C(C#N)=C/C2=CC(OC)=C(OC)C=C2)=O	0							1	0					1		1	1	1		0				0							0				0						0
RA-0188313-01	NC(CSC1=NN=C(COC2=CC=CC=C2)N1C3=CC=CC=C3)=O	0								0					0			1		1	0				1	1						0				0						0
RA-0188576-01	N#Cc1c(C(F)(F)F)c2ccccc2nc1NC[C@@H]1NCCC1	0							1	0					0			0			0				0							0				1	1					0
RA-0188579-01	NC(C[C@H](CN(C1)c2nc3ccccc3c(C(F)(F)F)c2C#N)[C@@H]1O)=O	0							1	0					0			0			0				0							0				1	1					0
RA-0188580-01	N#Cc(ccc(NC(C1)Cc2c1cccc2O)c1)c1Cl	0							1	0					0			1		1	1	1			0							0				0						0
Target 17	FC(F)OC(C=C1)=CC=C1C2=NN=C3C=NC=C(OCCCC(F)(F)F)N32	0								0					0			1		1	0				0							0				1			1			0
Target 25	FC(F)OC(C=C1)=CC=C1C2=NN=C3C=NC=C(OCC(OC)C4=CC=CC=C4)N32	0								0					0			1		1	0				0							0				1			1			0
WEL2.109b	COC1=CC=C2C(N=C(C3=CC=CN3)C4=C2C=CN4)=C1	0								0					0			1		1	0				1						1	0				0						0
WEL2.76	COC1=CC=C2C(N=C(C3=CNC4=C3C=CC(N5CCOCC5)=C4)C6=C2C=CN6)=C1	0								0					0			1		1	0				0							0				1				1		1		1
WEL2.92a	COC1=CC=C2C(N=C(C3=CNC4=C3C=C(N5CCSCC5)C=C4)C6=C2C=CN6)=C1	0								0					0			1		1	0				0							0				1				1		1			1
WYH-15	CC(C)(C)C1=CC(NC(NC2=CC=C(Cl)C=C2)=O)=NN1C	0								1			1		0			0			1	1			1					1		0				0						0
WYH-6	CC(C)(C)C1=NN(C)C(NC(NC2=CC=C(Cl)C=C2)=O)=C1	0								1			1		0			0			1	1			1					1		0				0						0
WYH-9	CC(C)C1=CC(NC2=NC(N[C@@H](CO)C3CCCCC3)=NC4=C2C=NN4)=NN1	0								0					0			0			0				1					1		0				0						0
YNW5-2	NC1=C2C(C=C(C3=CC=CC(S(NC(C4CCCN4)=O)(=O)=O)=C3)S2)=NC=N1	0								0					1	1		0			0				0							0				0						0
YNW69	NC1=C2C(C=C(C3=CC=CC(S(NC(C4CCCN4)=O)(=O)=O)=C3)S2)=NC=N1	0								0					1	1		0			0				0							0				0						0
YNW85	NC1=C2C(C=C(C3=CC=CC(S(NC(C(N)CC(C)C)=O)(=O)=O)=C3)S2)=NC=N1	0								0					1	1		0			0				0							0				0						0
YNW86	NC1=C2C(C=C(C3=CC=CC(S(NC(C(N)C(C)CC)=O)(=O)=O)=C3)S2)=NC=N1	0								0					1	1		0			0				0							0				0						0
YNW87	NC1=C2C(C=C(C3=CC=CC(S(NC(C(N)C(C)C)=O)(=O)=O)=C3)S2)=NC=N1	0								0					1	1		0			0				0							0				0						0
YNW88	NC1=C2C(C=C(C3=CC=CC(S(NC(C(N)C)=O)(=O)=O)=C3)S2)=NC=N1	0								0					1	1		0			0				0							0				0						0
YNW97	NC1=C2C(C=C(C3=CC=CC(S(NC(C(N)CC4=CC=CC=C4)=O)(=O)=O)=C3)S2)=NC=N1	0								0					1	1		0			0				0							0				0						0
YNW98	NC1=C2C(C=C(C3=CC=CC(S(NC(C(N)CC(O)=O)=O)(=O)=O)=C3)S2)=NC=N1	0								1	1				1	1		0			0				0							0				0						0
	Sum:	17	2	6	1	1	5	2	14	16	5	2	5	4	24	21	3	36	8	28	15	12	3	0	20	2	5	2	1	9	1	7	3	3	1	20	10	1	5	3	1	34	2	5	1	4	22
		Covalent warheads	17	Covalent warheads	17	8.37438			Covalent warheads	17
		Acrylamide - covalent	2	Acrylamide - covalent	2	0.985222			Nitrile	14
		Fluorosulfonamide	6	Fluorosulfonamide	6	2.95567	Total:	203	Carbonyl derivatives	16
		Terminal allyl	1	Terminal allyl	1	0.492611			Sulfonamide and sulfonyl	24
		Acethydrazide	1	Acethydrazide	1	0.492611			Phenolic compounds	36
		Acethydrazide 2	5	Acethydrazide 2	5	2.46305			Halogenated phenyl	15
		Chloroamide	2	Chloroamide	2	0.985222			5-membered heterocycles	20
		Nitrile	14	Nitrile	14	6.89655			4-membered rings	7					Covalent warheads	8.37438
		Carbonyl derivatives	16	Carbonyl derivatives	16	7.88177			Fused heterocycles	20					Acrylamide - covalent	0.985222
		Carboxylic acid	5	Carboxylic acid	5	2.46305			Other	34					Fluorosulfonamide	2.95567
		Ester	2	Ester	2	0.985222									Terminal allyl	0.492611
		Urea	5	Urea	5	2.46305									Acethydrazide	0.492611
		Carbamate	4	Carbamate	4	1.97044									Acethydrazide 2	2.46305
		Sulfonamide and sulfonyl	24	Sulfonamide and sulfonyl	24	11.8227									Chloroamide	0.985222
		Sulfonamide	21	Sulfonamide	21	10.3448									Nitrile	6.89655
		Sulfonyl	3	Sulfonyl	3	1.47783									Carbonyl derivatives	7.88177
		Phenolic compounds	36	Phenolic compounds	36	17.734									Carboxylic acid	2.46305
		Protected catecol	8	Protected catecol	8	3.94089									Ester	0.985222
		Phenol	28	Phenol	28	13.7931									Urea	2.46305
		Halogenated phenyl	15	Halogenated phenyl	15	7.38916									Carbamate	1.97044
		Halogenated phenyl (Cl)	12	Chloride	12	5.91133									Sulfonamide and sulfonyl	11.8227
		Halogenated phenyl (Br)	3	Bromide	3	1.47783									Sulfonamide	10.3448
		Halogenated phenyl (I)	0	5-membered heterocycles	20	9.85222									Sulfonyl	1.47783
		5-membered heterocycles	20	Triazole	2	0.985222									Phenolic compounds	17.734
		Triazole	2	Tetrazole	5	2.46305									Protected catecol	3.94089
		Tetrazole	5	Thiazole	2	0.985222									Phenol	13.7931
		Thiazole	2	Imidazolidine	1	0.492611									Halogenated phenyl	7.38916
		Imidazolidine	1	Pyrazole	9	4.4335									Chloride	5.91133
		Pyrazole	9	Pyrrole	1	0.492611									Bromide	1.47783
		Pyrrole	1	4-membered rings	7	3.44828									5-membered heterocycles	9.85222
		4-membered rings	7	Oxetane	3	1.47783									Triazole	0.985222
		Oxetane (and other 4-rings)	3	Azetidine	3	1.47783									Tetrazole	2.46305
		Azetidine (and other 4-rings)	3	Cyclobutane	1	0.492611									Thiazole	0.985222
		Cyclobutane (and other 4-rings)	1	Fused heterocycles	20	9.85222									Imidazolidine	0.492611
		Fused heterocycles	20	Quinoline	10	4.92611									Pyrazole	4.4335
		Quinoline	10	Benzothiazole	1	0.492611									Pyrrole	0.492611
		Benzothiazole	1	Benzotriazole	5	2.46305									4-membered rings	3.44828
		Benzotriazole	5	Indole	3	1.47783									Oxetane	1.47783
		Indole	3	Indoline	1	0.492611									Azetidine	1.47783
		Indoline	1	Other	34	16.7488									Cyclobutane	0.492611
		Other	34	Bridged bicycle	2	0.985222									Fused heterocycles	9.85222
		Bridged bicycle	2	Morpholine	5	2.46305									Quinoline	4.92611
		Morpholine	5	Thiomorpholine	1	0.492611									Benzothiazole	0.492611
		Thiomorpholine	1	Piperazine	4	1.97044									Benzotriazole	2.46305
		Piperazine	4	Pyridine	22	10.8374									Indole	1.47783
		Pyridine	22												Indoline	0.492611
															Other	16.7488
															Bridged bicycle	0.985222
															Morpholine	2.46305
															Thiomorpholine	0.492611
															Piperazine	1.97044
															Pyridine	10.8374

## Sheet: Properties of plate compounds
Internal ID	SMILES	Molecular weight	cLogP	cLogS	H-Acceptors	H-Donors	Polar Surface Area	Druglikeness	PAINS #alerts	Brenk #alerts	Fraction Csp3	Comment on feature	Rebecka review
EC009-1	O=S(NC1C(C2)CCC2C1)(C3=CC=C(N(C)C(O4)=O)C4=C3)=O	322.384	2.0444	-3.755	6	1	84.09	-3.245	0	0	0.53
EC015-2	O=C(N1CCCCC1CC2=CC=CC=C2)N3CCCCC3	286.417	3.9492	-3.331	3	0	23.55	2.2858	0	0	0.61
EC055-1	O=S(C1=CC=CC(C(F)(F)F)=C1)(NC2=CC=C(OC3=CC=CC=C3)C=C2)=O	393.384	4.2026	-6.024	4	1	63.78	-9.797	0	0	0.05
EC056-1	O=S(C1=CC=CC(Cl)=C1)(NC2=CC=C(C(C3=CC=CC=C3)=O)C=C2)=O	371.843	3.6947	-5.785	4	1	71.62	-2.8433	0	0	0
EMN10-1	O=C(C1=CC=NC=C1)N/N=C/C2=NC3=C(O)C=CC=C3C=C2	292.297	2.225	-3.36	6	2	87.47	4.4204	0	1	0.08	imine N=C not in ring	Acetohydrazide feature - covalent
EMN1-1	O=C(N/N=C/C1=CN=C(C(F)(F)F)N=C1)C2=CC=NC=C2	295.224	1.3753	-1.984	6	1	80.13	-2.7213	0	1	0	imine N=C not in ring	Acetohydrazide feature - covalent
EMN2-1	O=C(N/N=C/C1=CC=NC=C1O)C2=CC=NC=C2	242.237	0.8541	-1.835	6	2	87.47	4.4204	0	1	0	imine N=C not in ring	Acetohydrazide feature - covalent
EMN4-1	O=C(N/N=C/C1=CN=C(N)N=C1)C2=CC=NC=C2	242.241	0.3297	-2.269	7	2	106.15	4.3905	0	1	0	imine N=C not in ring	Acetohydrazide feature - covalent
EMN6-1	O=C(N/N=C/C1CCOCC1)C2=CC=NC=C2	233.27	0.6261	-2.115	5	1	63.58	0.74699	0	1	0.42	imine N=C not in ring	Acetohydrazide feature - covalent
GF-202	FC(C=C1)=NC=C1COC2=NC(N3CCC(C(N)=O)CC3)=NC(N4CCOCCC4)=N2	431.47	1.3198	-4.263	10	1	119.59	1.082	0	1	0.55	2-halo-pyridine	Fluoro so not likely to be covalent
Gf-209	FC(C=C1)=NC=C1COC2=NC(N3CCC(C(N)=O)CC3)=NC(N(C4)CCN5C4=NN=C5C(F)(F)F)=N2	522.466	1.4511	-3.059	12	1	141.07	-6.9601	0	1	0.48	2-halo-pyridine	Fluoro so not likely to be covalent
Gf-72	O=C(N1)C2=CC(S(NC3=CC(F)=C(N4CCC(N5CCOCC5)CC4)C(F)=C3)(=O)=O)=CC=C2NC1=O	521.543	1.1828	-4.754	10	3	128.46	5.5244	1	0	0.39	p-aniline-dialk-aniline	Not aniline, sulfonamide and piperainze
Gf-73	O=C(N1)C2=CC(S(NC3=CC(F)=C(N4CCN(C5=CC=CC=N5)CC4)C(F)=C3)(=O)=O)=CC=C2NC1=O	514.512	1.6368	-5.644	10	3	132.12	7.4271	1	0	0.17	p-aniline-dialk-aniline	Not aniline, sulfonamide and piperainze
Gf-75	O=C(N1)C2=CC(S(NC3=CC(F)=C(NCCN4CCOCC4)C(F)=C3)(=O)=O)=CC=C2NC1=O	481.479	0.3285	-4.014	10	4	137.25	4.2491	0	0	0.3
KPL36	BrC(C=C1)=CC=C1C2(NC(C3=CC=C(N4CCOCC4)C=C3)=O)COC2	417.302	2.7844	-3.833	5	1	50.8	1.0664	0	0	0.35
KPL45	O=C(C1=CC=C(N2CCOCC2)C=C1)NC3(COC3)C4=CC(OC)=CC(OC)=C4	398.457	1.9192	-3.035	7	1	69.26	2.8859	0	0	0.41
KPL57	ClC(C=C1)=CC=C1C2(NC(C3=CC=C(N4CCCCC4)C=C3)=O)COC2	370.879	3.8292	-4.624	4	1	41.57	1.8374	0	0	0.38
MA15	COC1=CC2=NC(NC3=NNC(C)=C3)=NC(NC4CCN(C(OC(C)(C)C)=O)CC4)=C2C=C1OC	483.571	3.7217	-5.62	11	3	126.52	-30.692	0	0	0.5
MA20	CC1=CC(NC2=NC(NC3=NNC(C)=C3)=NC4=CC(OC)=C(OC)C=C42)=NN1	380.411	2.3408	-5.033	10	4	125.66	1.7879	0	0	0.22
MA21	COC1=CC2=NC(NCCCN(C)C)=NC(N3CC(N(C)C)C3)=C2C=C1OC	388.514	1.3125	-2.381	8	1	65.99	6.8274	0	0	0.6
MA25	COC1=C(OC)C=C(N=C(NC2=NNC(C)=C2)N=C3N4CC(N(C)C)C4)C3=C1	383.454	1.6846	-3.672	9	2	91.43	5.635	0	0	0.42
MA3	COC1=CC2=NC(C3=CC=C(OC)C=C3)=NC(N4CC(N(C)C)CC4)=C2C=C1OC	408.5	3.0568	-4.79	7	0	59.95	5.0303	0	0	0.39
MA9	COC1=CC2=NC(N3CCC(N(C)C)C3)=NC(N4CCN(C(OC(C)(C)C)=O)CC4)=C2C=C1OC	486.615	3.0378	-3.887	10	0	83.5	-26.465	0	0	0.64
RA-0001351	O=C1C=C(C)/C(C(C)=C1)=N/OS(=O)(C2=CC=C(Cl)C=C2)=O	325.771	4.1205	-2.886	5	0	81.18	0.50859	1	3	0.14	quinoline, reactive N-O bond	covalent compound
RA-0003145-02	FS(=O)(=O)C=1N=CC(Cl)=CC1Br	274.497	2.165	-0.569	3	0	55.41	-8.0093	0	0	0
RA-0003301-03	OC=1C=CC=C2CN(CC21)C=3N=C4C=CC=CC4=C(C3C#N)C(F)(F)F	355.318	3.1536	-5.698	4	1	60.15	-9.5278	1	0	0.16	Mannish phenol	confirmed not a PAIN in assay
RA-0020557-01	CN(C)c1ccc(cc1)C1C2=C(CCCC2=Nc2c1c(nc(n2)SCC=C)O)O	408.525	3.3425	-4.889	6	2	107.14	-3.5788	0	1	0.32	Terminal allyl
RA-0020560-01	CC1C=CN2C(C=1)=NC(=NC2=O)SCC(=O)OCc1ccccc1	341.39	1.6787	-4.047	6	0	96.63	2.8325	0	0	0.18
RA-0020562-01	C1Cc2c(C1)nc(nc2SCC(c1ccc(cc1)[Cl])=O)O	320.799	3.2202	-4.328	4	1	88.38	-2.87	0	0	0.27
RA-0020563-01	C(Cn1ccc2ccccc12)NC(Nc1c[nH]c2ccccc12)=O	318.379	2.6486	-3.787	5	3	61.85	4.1822	0	0	0.11
RA-0020564-01	CC1(C)C2CCC1(C)C(C2)OCC(CNC1CCCCC1)O	309.492	2.8851	-3.759	3	2	41.49	-4.7821	0	0	1
RA-0020568-01	Cc1cccc(C)c1OCC(CSc1ccccn1)O	289.398	2.8694	-3.173	3	1	67.65	-0.21246	0	0	0.31
RA-0020572-01	Cc1ccc(C)c(c1)N1CCN(CC1)C(C1CCN(CC1)c1c2c(c3cccnc3s2)ncn1)=O	486.642	3.967	-5.901	7	0	93.7	8.9126	0	0	0.41
RA-0020574-01	CCCOc1cc(ccc1[Br])S(n1cccn1)(=O)=O	345.216	1.7761	-2.659	5	0	69.57	-0.32459	0	0	0.25
RA-0020576-01	CCOc1ccc2c(c1)c(c(C#N)cn2)N1CCC(CC1)C(NCc1ccccc1F)=O	432.498	3.4461	-5.669	6	1	78.25	-1.0646	0	0	0.32
RA-0020577-01	C(c1cccc(c1)F)N(c1ccc2c(c1)OCCO2)S(c1ccc2nncn2c1)(=O)=O	440.454	1.9138	-6.294	8	0	94.41	-9.2077	0	0	0.14
RA-0020578-01	Cc1ccc(cc1)N1CN(CC(Nc2ccccc2[Cl])=O)S(c2cccnc12)(=O)=O	442.926	3.9416	-5.57	7	1	90.99	3.7749	0	0	0.14
RA-0020583-01	CCn1c(c2cn(C)nc2OC)nnc1SCC(N(C)c1ccccc1)=O	386.479	1.6568	-3.488	8	0	103.37	5.8008	0	0	0.33
RA-0020585-01	CCC(C)NS(CCCOc1ccc(cc1)F)(=O)=O	289.37	2.8255	-3.637	4	1	63.78	-1.8217	0	0	0.54
RA-0020588-01	CC(C(N1CCC2(CC1)C(N(Cc1ccc(C)cc1)C(N2)=O)=O)=O)Oc1ccccc1	421.495	2.6348	-3.669	7	1	78.95	8.6349	0	1	0.38	Hydantoin
RA-0020592-01	CCOc1ccc(cc1)C1=CC(N(CC(N2CCC(CC2)Cc2ccccc2)=O)C=N1)=O	431.534	3.6396	-3.996	6	0	62.21	2.1537	0	0	0.35
RA-0020601-01	Cc1cc(ccc1Nc1nc(cs1)c1ccoc1)OC	286.354	3.9741	-4.725	4	1	75.53	1.6008	0	0	0.13
RA-0020611-01	CC(C)NC(=O)NC=1C=CC=C(C1)C(=O)NC(C)C=2C=CC=C(Br)C2	404.307	3.7267	-5.048	5	3	70.23	1.897	0	0	0.26
RA-0020622-01	CC(NC=1C=CC=2OC(=O)NC2C1)C(=O)NC=3C=CC=CC3C#N	322.323	1.7359	-5.001	7	3	103.25	-9.7529	0	0	0.12
RA-0020625-01	CN(C)C(=O)C=1C=NC=C(C1)C=2C=CC=C(C2)C3(CC3)C#N	291.353	2.1516	-3.944	4	0	56.99	-1.1915	0	0	0.28
RA-0020628-01	OC(=O)C1OCCC=2C(=CC=CC12)C=3C=CC=C(C3)C4(CC4)C#N	319.359	2.6145	-5.003	4	1	70.32	-4.988	0	0	0.3
RA-0020629-01	CC1=CC(NC(=O)C=2C=CC(F)=C(C2)C(C)(C)C#N)=NN1C	300.336	2.547	-4.41	5	1	70.71	-4.0753	0	0	0.31
RA-0020634-01	FC(F)(F)C=1C=CC(CC(=O)N2CC=3C=CC=NC3C2)=CN1	307.274	1.1059	-2.02	4	0	46.09	-3.9977	0	0	0.27
RA-0020636-01	OC=1C=CC=C2CC(CC21)NC=3C=CC(C#N)=C(C3)C(F)(F)F	318.297	3.6229	-4.793	3	2	56.05	-11.153	0	0	0.24
RA-0020639-01	CCS(=O)(=O)C1=CC=C(CNC=2N=C3C=CC=CC3=CC2C#N)S1	357.457	2.798	-5.679	5	1	119.47	-2.173	0	0	0.18
RA-0020641-01	FC(F)(F)C=1C(C#N)=C(Cl)N=C2C=CC=CC12	256.614	3.3629	-4.372	2	0	36.68	-13.085	0	1	0.09	2-halo-pyridine	covalent compound
RA-0020643-01	FC=1C=CC(CNC=2C=CC=C(N2)S(=O)(=O)F)=CC1	284.285	2.3511	-1.221	4	1	67.44	-4.1849	0	0	0.08
RA-0020647-01	CN(CCCC=1SC=NC1C)C=2C=NC(=C(Br)C2)S(=O)(=O)F	408.315	3.0154	-1.045	5	0	99.78	-2.1956	0	0	0.38
RA-0020649-01	COC=1C=CC(=CC1)C2=CC=C(CNC=3C=CN=C(C3)S(=O)(=O)F)S2	378.447	3.5938	-2.517	5	1	104.91	-2.4566	0	0	0.12
RA-0020650-01	COC(=O)C=1C=CC(=NC1)C2CN(C2)C=3C=CN=C(C3)S(=O)(=O)F	351.357	1.6933	-0.054	7	0	97.84	-4.7875	0	0	0.27
RA-0020651-01	CC(C)C1=CON=C1CNC=2C=CN=C(C2)S(=O)(=O)F	299.325	1.5502	-0.374	6	1	93.47	-2.1608	0	0	0.33
RA-0020661-01	ClC(C(=O)NC1=CC=CC=C1)C(=O)C1=CC=CC=C1	273.718	2.5526	-3.871	3	1	46.17	0.25657	0	2	0.07	Alkyl-halide, B-keto-anhydride	possibly covalent?
RA-0020664-01	FC(F)(F)C1=CC=CC(NC(=O)C(Cl)C(=O)C2=CC=CC=C2)=C1	341.715	3.4009	-4.649	3	1	46.17	-6.9334	0	2	0.12	Alkyl-halide, B-keto-anhydride	possibly covalent?
RA-0020666-01	OC(=O)C[C@H]1CCCN(C1)C(=O)C=C	197.233	0.7704	-1.159	4	1	57.61	-4.0439	0	1	0.6	Michael acceptor	covalent compound
RA-0020667-01	OC(=O)C1=CC=CC2=C1CCCN2C(=O)C=C	231.25	1.8461	-2.775	4	1	57.61	-5.3095	0	1	0.23	Michael acceptor	covalent compound
RA-0020676-01	CC1=CC(C)=C(C(C)=C1)S(=O)(=O)N1CCC(CC1)C(=O)NCC1=CC=CN=C1	401.529	2.262	-2.898	6	1	87.75	-4.1521	0	0	0.43
RA-0020678-01	COC1=CC=CC(=C1)C(=O)NC1=NC2=CC(Cl)=C(OC)C=C2S1	348.809	4.0755	-4.867	5	1	88.69	1.4398	0	0	0.12
RA-0020680-01	OC(=O)C1=NOC(=C1)C1=CC=CO1	179.131	0.5849	-1.878	5	1	76.47	1.6567	0	0	0
RA-0020681-01	OC1=CC=C(CN2CCN(CC2)C2=CC=CC=C2F)C2=CC=CN=C12	337.397	2.9272	-3.268	4	1	39.6	4.4456	0	0	0.25
RA-0020683-01	ClC1=CC=CC(=C1)C1=NOC(=C1)C#N	204.616	2.3157	-4.024	3	0	49.82	-4.7879	0	0	0
RA-0025309-01	CS(CCCNC[C@@H](O)C1=CC=CC=C1)(=O)=O	257.353	-0.0868	-1.444	4	2	74.78	0.76705	0	0	0.5
RA-0025310-01	COC1=CC=CC(C(NCCOCC2=CC(N)=CC=C2)=O)=C1	300.357	1.6767	-2.959	5	2	73.58	-1.1015	0	1	0.24	Aniline
RA-0025322-01	CC(NCCC(NNC(C1=CC(C2=NC=CC=C2)=NC3=CC=CC=C13)=O)=O)=O	377.403	0.8682	-3.558	8	3	113.08	4.1386	0	0	0.15
RA-0025382-01	O=C(C1=NC2=C(C=CC=C2Cl)C=C1)NC3=NN=C4C=CC=CN34	323.742	2.7048	-6.281	6	1	72.18	3.6438	0	0	0
RA-0025385	ClC=1C=CC(CC2(CCC2)NS(=O)(=O)C=3C=CC(=CC3)C4=NN=NN4)=C(Cl)C1	438.338	3.875	-6.201	7	2	109.01	2.2986	0	0	0.28
RA-0025392	O=S(=O)(NC=1C=CC(OC=2C=CC=CC2)=CC1)C=3C=CC(=CC3)C4=NN=NN4	393.426	2.6207	-6.528	8	2	118.24	1.2094	0	0	0
RA-0025394	O=C(NC=1C=CC(OC=2C=CC=CC2)=CC1)C=3C=CC(=NC3)C4=NN=NN4	358.36	2.5592	-5.604	8	2	105.68	0.65099	0	0	0
RA-0025396-01	O=C(NC=1C=CC(OC=2C=CC=CC2)=CC1)C=3C=CC=C(C3)C=4N=NNN4	357.372	3.4691	-6.707	7	2	92.79	-2.6136	0	0	0
RA-0025398	O=C(NC=1C=CC(=CC1)C2=NN=NN2)C=3C=CC(OC=4C=CC=CC4)=CC3	357.372	3.4691	-6.707	7	2	92.79	0.65099	0	0	0
RA-0025399-01	O=C(NC=1C=CC(OC2CCCCC2)=CC1)C=3C=CC(=CC3)C4=NN=NN4	363.42	3.5592	-6.002	7	2	92.79	-4.0998	0	0	0.3
RA-0025402	O=S(C1=CC=CC=C1)(/C(C#N)=C/C2=CC(OC)=C(OC)C=C2)=O	329.375	2.2695	-4.279	5	0	84.77	-10.059	0	1	0.12	Conjugated nitrile	possibly covalent?
RA-0188313-01	NC(CSC1=NN=C(COC2=CC=CC=C2)N1C3=CC=CC=C3)=O	340.406	1.6717	-4.88	6	1	108.33	2.4929	0	0	0.12
RA-0188576-01	N#Cc1c(C(F)(F)F)c2ccccc2nc1NC[C@@H]1NCCC1	320.317	2.8142	-5.007	4	2	60.74	-13.004	0	0	0.38
RA-0188579-01	NC(C[C@H](CN(C1)c2nc3ccccc3c(C(F)(F)F)c2C#N)[C@@H]1O)=O	364.326	1.6994	-4.702	6	2	103.24	-7.3664	0	0	0.35
RA-0188580-01	N#Cc(ccc(NC(C1)Cc2c1cccc2O)c1)c1Cl	284.745	3.3806	-4.751	3	2	56.05	-3.8901	0	0	0.19
Target 17	FC(F)OC(C=C1)=CC=C1C2=NN=C3C=NC=C(OCCCC(F)(F)F)N32	388.295	3.1041	-7.127	6	0	61.54	-13.819	0	0	0.31
Target 25	FC(F)OC(C=C1)=CC=C1C2=NN=C3C=NC=C(OCC(OC)C4=CC=CC=C4)N32	412.395	2.5107	-6.562	7	0	70.77	-0.31294	0	0	0.19
WEL2.109b	COC1=CC=C2C(N=C(C3=CC=CN3)C4=C2C=CN4)=C1	263.299	2.5087	-3.359	4	2	53.7	0.5325	0	0	0.06
WEL2.76	COC1=CC=C2C(N=C(C3=CNC4=C3C=CC(N5CCOCC5)=C4)C6=C2C=CN6)=C1	398.465	3.4036	-5.271	6	2	66.17	1.6844	0	0	0.21
WEL2.92a	COC1=CC=C2C(N=C(C3=CNC4=C3C=C(N5CCSCC5)C=C4)C6=C2C=CN6)=C1	414.532	3.8105	-5.957	5	2	82.24	2.5905	0	0	0.21
WYH-15	CC(C)(C)C1=CC(NC(NC2=CC=C(Cl)C=C2)=O)=NN1C	306.796	3.4566	-4.856	5	2	58.95	-0.39333	0	0	0.33
WYH-6	CC(C)(C)C1=NN(C)C(NC(NC2=CC=C(Cl)C=C2)=O)=C1	306.796	3.4566	-4.856	5	2	58.95	0.27174	0	0	0.33
WYH-9	CC(C)C1=CC(NC2=NC(N[C@@H](CO)C3CCCCC3)=NC4=C2C=NN4)=NN1	384.486	2.1571	-5.455	9	5	127.43	-0.6964	0	0	0.58
YNW5-2	NC1=C2C(C=C(S2)C3=CC=CC(S(=O)(N)=O)=C3)=NC=N1	403.486	1.5624	-4.538	8	3	163.69	-1.8895	0	0	0.24
YNW69	NC1=C2C(C=C(C3=CC=CC(S(NC(C4CCCN4)=O)(=O)=O)=C3)S2)=NC=N1	403.486	1.5624	-4.538	8	3	163.69	-1.8895	0	0	0.24
YNW85	NC1=C2C(C=C(C3=CC=CC(S(NC(C(N)CC(C)C)=O)(=O)=O)=C3)S2)=NC=N1	419.529	1.9743	-4.936	8	3	177.68	-9.8404	0	0	0.28
YNW86	NC1=C2C(C=C(C3=CC=CC(S(NC(C(N)C(C)CC)=O)(=O)=O)=C3)S2)=NC=N1	419.529	1.9743	-4.936	8	3	177.68	-4.6488	0	0	0.28
YNW87	NC1=C2C(C=C(C3=CC=CC(S(NC(C(N)C(C)C)=O)(=O)=O)=C3)S2)=NC=N1	405.502	1.5199	-4.666	8	3	177.68	-7.0968	0	0	0.24
YNW88	NC1=C2C(C=C(C3=CC=CC(S(NC(C(N)C)=O)(=O)=O)=C3)S2)=NC=N1	377.448	0.8472	-4.236	8	3	177.68	-1.4108	0	0	0.13
YNW97	NC1=C2C(C=C(C3=CC=CC(S(NC(C(N)CC4=CC=CC=C4)=O)(=O)=O)=C3)S2)=NC=N1	453.546	2.2891	-5.371	8	3	177.68	-2.9583	0	0	0.1
YNW98	NC1=C2C(C=C(C3=CC=CC(S(NC(C(N)CC(O)=O)=O)(=O)=O)=C3)S2)=NC=N1	421.457	-1.7015	-3.981	10	4	214.98	-3.4498	0	0	0.12
	A molecular mass less than 500 daltons				A calculated octanol-water partition coefficient (Clog P) that does not exceed 5				No more than 5 hydrogen bond donors (the total number of nitrogen–hydrogen and oxygen–hydrogen bonds)					No more than 10 hydrogen bond acceptors (all nitrogen or oxygen atoms)
		Count	%			Count	%			Count		%			Count	%
	Mw below 250	7	7.29167		cLogP < 1	10	10.4167		HBD = 0	20		20.8333		HBA 0-2	1	1.04167
	Mw 250-300	15	15.625		cLogP 1-2.5	36	37.5		HBD 1	35		36.4583		HBA 3-5	43	44.7917
	Mw 300-400	45	46.875		cLogP 2.5-4	47	48.9583		HBD 2	23		23.9583		HBA 6-8	41	42.7083
	Mw 400-500	26	27.0833		cLogP 4-5	3	3.125		HBD 3	14		14.5833		HBA 9-10	9	9.375
	Mw 500-550	3	3.125		cLogP >5	0	0		HBD 4	3		3.125		HBA > 10	2	2.08333
									HBD >5	1		1.04167
	F SP3	Count	%		PSA	Count	%
	0	12	12.5		<50	9	9.375
	0-0.15	20	20.8333		50-75	33	34.375
	0.15-0.30	25	26.0417		75-100	26	27.0833
	0.30-0.45	23	23.9583		100-125	13	13.5417
	>0.45	12	12.5		>125	15	15.625
